# Supplementary material for: The Circadian Clock Gates the Intestinal Stem Cell Regenerative State
Source: Cell Rep. Author manuscript; Available in PMC 2014 Apr 25. (PMC3982394; doi:10.1016/j.celrep.2013.03.016)
Supplement: Supplementary Table 1 [file NIHMS569196-supplement-Supplementary_Table_1.xls]

## Sheet: Sheet1
Table S1. Rhythmically Expressed Intestinal Transcripts, Related to Figure 4
Probe set	Gene Symbol	p-value (control)	p-value (cyc mutant)	LAG	ZT3_ry_rep1	ZT3_ry_rep2	ZT7_ry_rep1	ZT7_ry_rep2	ZT11_ry_rep1	ZT11_ry_rep2	ZT15_ry_rep1	ZT15_ry_rep2	ZT19_ry_rep1	ZT23_ry_rep1	ZT23_ry_rep2	ZT3_cyc_rep1	ZT3_cyc_rep2	ZT7_cyc_rep1	ZT7_cyc_rep2	ZT11_cyc_rep1	ZT11_cyc_rep2	ZT15_cyc_rep1	ZT15_cyc_rep2	ZT19_cyc_rep1	ZT23_cyc_rep1	ZT23_cyc_rep2
1628444_at	HDC18647	0.0104281	1	0	1664.2	1832.3	1687	1667.6	1620.3	1658.1	1643.6	1494.9	1664	1664.1	1782.9	1665.5	1597.7	1513.4	1619.5	1663.5	1666.4	1656.9	1667.1	1660.8	1659.6	1730.6
1631371_s_at	Pde8	0.0206734	0.583569	0	1867.4	2348.3	1998.3	1993.8	1589.5	1827.3	1700	1597.1	1908.7	2092.8	2130.4	1906.9	1976.3	1924.9	1915.1	2173	1349.6	1904.8	2342.5	2658.1	2301.2	2094.4
1636027_at	Pis	0.0383742	1	0	227.5	282	191.1	195.6	272.5	146.7	141.9	187.6	167.8	221	211.6	140.5	145.9	143	157.9	135.7	158.1	140.7	133.6	157.2	139.9	121.4
1635861_a_at	Tpr2	0.0206734	1	0	20080.8	21390.7	18133.9	17649.8	15331.2	14803.1	15274.1	17283.4	18029.6	18097.5	17724.9	14477.5	14810.2	13460.7	15559.6	14325.9	15123.4	14045.4	13732.6	13552.7	15418.8	14918
1637605_s_at	CG1146	0.0206734	1	0	7807.5	6793.8	5975.9	6226.6	6093.1	6411.2	5125.4	5172.1	4555	6471.3	6599.3	6494.6	6075	7489.1	7075.3	6389.9	6289.4	5879.4	6616.4	6722.1	6496.3	6882.7
1633568_s_at	CG17683	0.0104281	1	0	35719.9	38612.3	34853.3	35137.7	32325.9	35239.1	33544	29544.4	33683.4	35362.1	35056.4	34489.6	36331.7	33135	35573.3	37154.1	35633.1	33404.6	35522.2	34110	37271.5	35620.6
1637643_at	FucTB	0.0206734	1	0	397.8	466.7	397.9	397.2	396.8	396.4	392.8	389.7	398	397.3	399.1	401.4	397.9	397.8	456	384.1	400	403.9	444.8	399	398	398.4
1633960_at	CG5823	0.0383742	1	0	40111.3	40967	36271.1	35223.7	34283.1	34947.4	36119.5	33234.4	36092.6	36015.5	36886.6	33976.6	36305.7	36457.1	35967.1	35056.9	35372.7	36249.2	36439.5	32081.2	35900.9	35785.6
1629904_at	fru	0.0104281	1	0	75.4	87.2	75.2	75.2	74.9	75	74.8	74.8	75.3	75.3	75	75.3	76	75.1	74.9	75.2	75.4	75	75.3	75.4	74.9	78.9
1637705_at	ewg	0.0104281	0.27468	0	5371.1	5094.1	4894.1	4755.6	4633.3	5050.7	4337	3753.2	4639	5424.3	5047.6	4718.8	6043.3	4770	5370.1	4943.6	5203.4	4275.1	4721.8	4195.8	5224.3	4538.7
1641027_at	CG12084	0.0206734	1	0	3136.1	3287.7	2996.4	2974.1	3037.6	2691.1	2785	2651.6	2754.3	3000.8	3182.9	2706.1	2428.9	3032.5	3139.5	3015.5	3001.7	2755.2	2939.6	3114.4	3177.8	2973
1628032_a_at	LpR2	0.0104281	0.27468	0	21829.3	20996	19879.6	17775	18865.8	19464.4	17075	14810.2	19653.1	19944.5	18956.6	20045.1	21466.3	14288.7	20552.1	16616.6	20175.8	14772.8	16345.3	16782	18850.5	18163.2
1625873_at	CG15661	0.0104281	1	0	1780.3	2436.5	1960.5	1672.8	509.4	878.5	875.1	733.7	1398.1	1557.6	1963.6	4743.9	3965.3	3088.4	3196.8	4262.6	3244.1	3650.9	5026.1	3407.7	4202.1	3875.3
1625607_s_at	Syx5	0.0104281	0.27468	0	22172.4	20976.7	20381.9	19900.2	19940.4	20334.4	17039.2	19332.1	17083.7	20500.5	21068.1	17047.3	17331.3	19573.3	18451.1	18583.8	19472.1	17379.5	16039.4	17174.4	17589.4	16993
1624796_at	CG2930	0.0104281	1	0	315.3	308.5	272.2	296.9	281.1	258	172.8	280.8	292	309.9	309.7	507	392.1	382.9	344.8	359.1	430.4	424.3	370.2	354.1	356.2	369.4
1624464_s_at	Csk	0.0104281	0.0672342	0	13823.7	12301.4	10405	10071	9971	12040.8	9664.6	8432.2	9460.9	12043.7	11765.3	13970.7	13747.7	15436.8	14814	13795.4	13745.6	12848	13316.9	13206.2	14577.5	12609.9
1641011_at	CG10970	0.0206734	1	0	224.8	205.6	198.9	106	123.8	134.3	121.3	122.8	135.4	157.3	145.5	75.9	79.9	74.2	74.9	77.1	94.6	74.9	87.3	75.9	77.3	79.3
1634949_at	hep	0.0383742	0.406859	0	7654.5	7890.1	6883.7	6887.6	7751.2	6776.1	6108.6	6212.9	7087.7	7752.3	7108.3	7608	7197.6	6876.6	7349.5	6827.5	7945.7	5675.7	5981.2	7309.4	7083.8	6861.5
1630996_s_at	ZnT63C	0.0206734	1	0	8208.5	11281.9	9745.7	8869.5	8283.7	7289.4	6743.9	7288.5	7339.4	8952.3	10240.8	9784.6	8985.6	10609.4	11185	13112.5	9676.5	12076.8	10529.4	10027.2	10325.2	12626.1
1630623_a_at	Hydr1	0.0206734	0.0672342	0	13257.4	16349.3	14021.4	13547.3	13079.9	11750.2	10373	12346.7	11795.3	14674	15910.4	18441.7	18283.7	15121.8	15486.7	14634	14350.2	15695.1	16176.7	17583	16236.8	15906.5
1630130_at	CG4404	0.0206734	0.812487	0	32122.6	33533.7	21284.3	22839.5	19869.9	25096.4	23906.9	17518.6	20882.8	25293.5	25126.2	23018.6	25269.8	24287.8	28425.6	27160.2	27054.5	24850.5	28101.5	28611.6	27486.1	29844.2
1629455_at	CG8925	0.0206734	1	0	4385.1	7187.3	4277.4	4248.5	3335.4	3647.5	3916.7	2996.4	4277.3	4202.3	5494.4	3966.2	3928.2	6107.2	5539.8	5032.7	5858.5	5040.9	6229.1	4841.8	6559.4	6005.3
1632135_a_at	fl(2)d	0.0206734	0.812487	0	8764.2	8708.5	7920.2	8194.8	8374.2	8135.8	8039.4	7460.3	8369.6	8603.6	8511.5	9110.9	9497.5	8684.8	9520.2	10009.3	10213	10253.1	9608.5	9185.3	10232	10208.9
1633253_s_at	CG2991	0.0206734	1	0	43944	46431.3	40406.3	38059.4	34548.8	37109.8	39275.3	34362.6	40864.8	41412.8	39624	31447.7	29629.8	30094.2	28537.2	34376.6	29563.9	32792.5	31835.7	31393.3	31756.5	28409.8
1635757_at	laza	0.0206734	1	0	14897.8	17847.9	15147.4	18467.7	12188.7	12718.6	11835.4	8986.9	14787.7	24633.3	23020.8	6867.7	6279.8	7413.2	8576.2	8443.9	7359.2	8172	7540.2	6764.6	8526.3	8420
1625201_s_at	CG17230	0.0206734	1	0	220.6	196	177.4	177.3	178.9	170.5	175.2	176.3	177.5	186.3	191.4	177.1	180.4	182.3	174.4	177.1	190.4	178.7	177.6	178.2	180.8	182.2
1630119_s_at	norpA	0.0383742	1	0	2499.1	2915.3	2569.6	2377.4	2006.3	2213.2	1961.6	2375.3	2167.7	2398.7	3204.9	2228.5	2371.6	2058.9	2131.3	2473.9	2275	1949.4	2360	2137.6	2361.8	2308.9
1634205_at	CG15254 /// DsecCG15254	0.0206734	0.583569	0	11166	13572.9	6329.5	8274	8141	8051.2	4568.2	5210	6376	10907.4	15093.1	4097.8	2955.8	1409	2400	1474.3	2627.8	2832.4	4619.5	2930.5	2550.1	3541.3
1634314_s_at	Idh	0.0206734	1	0	161116	200597	176228	175420	149918	156847	127651	125795	167661	203635	205580	152222	145357	190998	162131	172045	171995	157035	166578	150479	183534	168607
1625054_at	CG1407-RC	0.0206734	0.812487	0	89.8	96.6	89.7	89.5	89.7	89.3	83.6	89.4	89.7	89.7	91	89.8	90.7	89.2	89.6	89.5	89.7	88.9	89.5	94.5	89.5	89.6
1624503_at	Rcd2	0.0206734	1	0	37549.5	44815.5	42044.1	40885.2	29989.8	29680.6	24026.3	28508	37694	46877.5	51506.3	44418	45982	57284.5	60756.6	49047.7	53617.9	53979.6	51116.4	50987.5	61427.7	62510.6
1641567_at	lcs /// sesB	0.0104281	0.0672342	0	149373	309826	103334	122392	115334	71493.4	47317.7	56923	156014	167072	133912	305716	180262	254478	225640	340965	361690	278384	329887	241776	206884	247665
1640781_a_at	Eip75B	0.0104281	1	0	1308.4	1266.1	1383.6	1186.9	1096.4	1077.4	796.5	724.1	1098	1836	1426.9	1083.7	1181.7	917.8	1142.1	1129.6	1147.5	764.1	1059.4	1099.5	1236.9	1028.2
1639690_a_at	sba	0.00484848	1	0	13613.7	12278.3	12378.2	12009.6	11833.4	11961.6	10978.4	10227.4	11392.6	12955.6	12616.2	11287.1	11774.9	10320.8	14468.9	11431.1	13323.1	10900.7	11946.5	12797.8	13608.1	11443.4
1625235_at	CG13325	0.0206734	0.583569	0	26009.4	19009.2	19874.7	15874.1	12978.1	15337.2	6618.1	5927.3	10405.2	35990.9	33537.6	11115.1	8917.9	15517.1	14049.3	14146.7	21078.6	15731	16832.3	20202.7	26224.4	19122.4
1624793_at	GstD7	0.000759981	1	0	5511.7	6979.9	5016.4	3742.4	3027.8	3420	3423.5	2464.7	3661.3	4246.9	5085	6926.7	4958.3	4181.6	5294.4	5679.1	5503.3	5620.5	6384.6	4864.4	6916.1	7089.1
1623058_at	CG32676	0.0104281	0.812487	0	28456.5	31817.6	24948.8	21636.4	20227.7	24236.6	24410.9	17675.9	26477.1	26630.2	28232.3	25834.3	27578.8	23553.5	27856.8	24518.7	27733.1	22084.7	25468.3	22618.4	25996.2	26816.9
1629867_a_at	RpS29	0.00204906	0.812487	0	566641	569974	560322	559307	554372	556816	547970	541994	560761	562136	572186	542359	555335	531680	540794	560550	542318	516508	525602	532398	524194	564549
1639770_at	CG30421 /// DlitCG30421 /// DpseGA15834	0.0383742	1	0	14221.5	16408.8	17517.7	14730	13789.6	12877.6	10802.9	9481.7	14083.3	16692.5	18590.3	14616.7	15701.3	13597.5	15966.9	15522.7	15544.5	12925.3	15538	13631.3	16531.4	14508.6
1634956_at	CG15022	0.0295238	0.812487	0	153.7	152.5	151.3	151	151.4	150.3	148.8	151.3	151.6	152.4	152.7	154.7	160.3	150.7	141.5	151.4	151.9	153	151.7	183.7	149	152.2
1629227_at	baz	0.00204906	1	0	7525.8	8556.1	6378.6	4997.1	4026.8	4968.1	3482.7	4586	3726.2	7225.3	6529.1	8142	7695.4	8253.6	8644.9	7379.8	8718.4	7228.3	8451.5	8099.1	9663.3	7655.5
1623329_at	CG14500	0.0383742	0.27468	0	204354	210841	202981	184120	193189	181267	190800	157022	203409	191202	204280	74720.4	41983.7	43698.4	47513.5	60485.1	61285	74965.5	73112.7	66685.7	81905.7	73822.9
1639406_at	lbm	0.00204906	0.11214	0	1113.6	838	780	826.3	788.3	734.6	624.1	709.3	739.5	864.4	886.8	1305	843.8	785	760.6	667.1	692.1	759.5	711.5	772.2	735	774.9
1623234_s_at	Calx	0.00204906	1	0	19397.3	20008.7	18208.2	17389.9	15719.5	16219.1	13382	12659.2	13458.2	18632.6	21514.3	24425.2	25443	27960.8	25022.9	25746.7	25630.9	25152.3	25862.6	25891.5	26169.1	26087.1
1639983_at	CG34290	0.00204906	0.812487	0	99.5	111.2	84.3	97.2	79.8	70.4	70	71.2	75.6	99.6	93.6	248.5	101.6	126.1	154.9	304.1	302.8	141.1	342.4	102.9	130.7	189.3
1627302_at	Fmo-2	0.0383742	1	0	34824.8	44462.5	37744.1	40860.6	28080.4	26694.8	12272.5	13415.7	21879.9	55974.9	63873.7	32287.8	35576.3	42869.6	49021.1	40162.9	44909.3	35723.3	45639.6	30845.4	42575.3	48214.8
1624387_at	CG30372-RA	0.000759981	1	0	15115.4	13233.1	10406.5	10143.5	9844.3	10938.8	9130.3	8738.8	10070.8	12269.4	11608.5	11210.9	12271.9	9960	10223.1	9541.2	11173.7	10283.3	9559.5	10931.5	10449.3	9364.2
1623481_at	MSBP	0.000759981	1	0	115787	120787	110661	106732	106185	105830	106204	100547	106920	115016	114810	112971	120981	100960	110233	112135	111724	106860	112005	112399	110374	111983
1628907_at	T3dh	0.0002405	0.406859	0	350.6	345.9	342.8	342.8	341.4	341.9	302.7	300.7	321.7	343.3	343.1	351.4	403.7	354.2	380.5	383.5	367.5	374.4	345	344.2	339.1	353.8
1641461_at	CG34408	0.0383742	0.583569	0	3802	3866.2	3692.3	3663.5	4200.6	3633.7	3477.2	2981.8	3631.4	3711.5	3730.6	3470.4	3275	3748.9	3928.3	3453.4	3956.1	3401.1	3208.6	3400.8	3827.9	3466
1628231_at	Ac76E	0.0383742	1	0	6109.7	6749.8	6509.1	6551.4	4952.4	6466.3	4773.4	4285.2	5443.7	9229.9	9992.8	3984.6	4307.7	4629.9	4646.2	5073.1	3969.1	3915.4	4877.8	4375.5	4592.9	4229
1625266_at	Ag5r	0.0383742	0.178961	0	65516.4	83419	38605	31427.8	30832.9	40830.5	21807.5	41510.1	43351.4	43357.3	61704.8	169965	64564.4	136880	126631	161434	174077	129695	227448	119023	102703	126075
1638808_at	Syx4	0.0383742	1	0	18013.1	15991.7	17131.8	17273.2	14734.2	14003.4	10725.5	12180.3	12800.4	19151.8	18160.9	14015.5	14570.2	15327.1	15183	13455.5	14903.8	13660.4	13880.9	15438.5	14446.1	14141.6
1635774_at	Kdm4A	0.0383742	0.178961	0	2290.3	2230.9	2070.9	2073.4	1742.8	2090.1	2037.6	1875.8	2140.2	2101.4	2133.2	2501.3	2259.2	2342.5	2301.6	2583	2701.1	2653.6	2658.3	2276.5	2260.5	2525.7
1637618_at	Hs2st	0.0383742	0.812487	0	2490.3	2416.5	2157.1	2293.9	2256.6	2200.1	2216.7	2180.9	2240.6	2313.7	2257.3	2205.1	2170.5	2196.6	2286.6	2277.2	2236.4	2239.9	2238.6	2195.6	2242.8	1875.7
1637973_a_at	CG4407	0.0383742	0.11214	0	4552.9	5487.5	5471.4	5112.3	3989.5	3897.5	3209.1	3082.2	3880.4	6913.3	6750.3	3706.7	3951.3	4225.2	3947.2	3939.8	3991.4	3563.1	3571.5	3457.9	3690.4	4032.1
1637062_at	CG18745	0.00484848	1	0	35727	37992.1	33165.4	32677.1	31399.8	31674.4	31752.9	28998.4	32604.9	32666.4	35992.7	32242.6	31259.8	37120.4	38740.2	37324.1	36263.9	35670.4	34660.4	38100.4	37387.1	40276
1641047_at	CG16974	0.0206734	1	0	20108.2	19386.5	18808	17711.9	16982.3	16926.3	18038.2	16552.5	17790.9	18699.5	19856.9	21426.4	20184.2	21972.9	22181.6	22458.4	21701.1	20931.2	22502.1	23582.9	23923.1	22335.5
1641152_at	CG1718 /// DmirCG1718	0.0206734	0.583569	0	16489.7	23251.3	15400.7	11081.3	12888.6	14135.4	11068.9	10871	11758.2	15983.9	25225	27459.8	19268.5	20950.5	20077.6	19639.3	17223.7	26375.9	25992.3	23378.6	22263.4	26169.9
1631608_at	CG6954	0.0383742	1	0	4262.4	4437.5	4473	4016.8	3719.2	4039.8	3615.2	3936.8	3971.7	4063.6	4569.1	4156.8	5588.1	4664.7	4661.5	5440.9	5662	4058.1	4424.3	5402.1	5315.6	4354
1641627_at	CG9396	0.0206734	1	0	45978.4	53236.5	45876.1	42927.8	40944.7	42472.5	38258.2	30940.8	37532.6	56913.6	55896.9	14988.6	16204.3	18360.3	17005.7	20484.2	20843.3	15326.5	19840.7	14662.2	21694.6	22015.9
1623036_a_at	CG10249	0.0104281	1	0	11414.6	11849.9	11198.4	10824.5	8845.8	11129.2	7377.8	7780.6	10256.9	14925.7	16967.9	10608.9	11070.5	14115.3	11289.3	14200.7	11132.9	12189	12648.7	11459.7	13252.6	11727.4
1629446_at	CG1136	0.00484848	1	0	2209.2	1829.4	1332.7	1688.5	767.3	1095.8	760.5	516.9	729.3	1909.6	2007.6	3659.1	3853.3	4321.9	3510.8	3475.5	3163.1	3496.9	3387.2	4177.4	3242.8	3861.7
1638844_s_at	CG3714	0.0383742	1	0	4320.4	5717.6	3685.9	3388.1	2370.7	3760.3	3554.9	3008.3	2383.2	4037.6	4212.2	11263.9	12128.3	12878.7	10191.3	13486.5	13009.1	12802.7	13001.1	10921	14294	13689.9
1628514_at	Ipk2	0.00484848	0.27468	0	23894.9	20812.8	16501.2	19041	15897.6	17475.8	14714.4	12148.4	12628.5	21542.4	20567.3	11051.4	8049.1	9891.2	8714.2	8472.5	8486.5	8267.6	8116.2	7663.1	8917.2	9266.3
1627515_at	CG10641	0.00484848	1	0	6353.6	7186.7	4703.3	4508.4	3720.1	5246.8	4037.3	4084.4	4090.1	5423.3	6156.1	13688.8	6921.9	6920.5	8935.4	8112.3	8556.4	8527.9	9252.1	8980.8	9101.5	8302.6
1625517_at	Max	0.00484848	1	0	18306.4	18361.7	17193.4	16292.1	16726.1	16879.6	16120.4	14699.6	16666.4	17838.4	17591.9	10045.7	11398.5	10344.5	10650.1	11625.2	11563.2	11175.6	10778	11305.4	10882.2	11270.7
1641650_at	alpha-Est5	0.0206734	1	0	47039.8	59743.9	48548.9	50846.7	41238.3	43377.7	41402.6	41733.4	43690.3	49985.3	51753.5	47425.8	48120.8	52499.7	52809.2	45687.2	54197.8	48523.5	52003.5	50230.1	57435.1	47721.6
1640159_at	CG13377	0.00204906	1	0	484.8	475.1	349.1	317.8	260.2	290.5	250.6	249.7	252.4	489.1	438.7	345.8	306.6	328.6	325.2	279.2	280.1	378.6	312.5	347.6	312.1	312.3
1633681_at	CG2519	0.00484848	0.812487	0	7243.7	7196.9	6597.2	6465	5944.8	6525	6120.3	4883	6425.1	6709.6	7729.2	6785.8	7463	6769.1	7177.2	6778.5	7051.8	6714.2	6851.6	6560.8	8078.3	8155.6
1630555_at	CG33346	0.0383742	0.178961	1	18628.6	14202.9	12356.5	10875.7	10848.5	10774.9	12107.9	8370	8436.6	12454.4	12049.5	178564	177574	218397	180641	218898	202158	218537	257934	225265	228025	228328
1636941_at	CG9007 /// DmirCG9007	0.0104281	1	1	24035.3	23237.9	24001	22194.6	19998.2	22185.3	20773.6	20316.7	21736.1	22408.4	22847.8	20877.3	23200.8	19214.6	23410.1	23812.7	25189	19588.3	22725.8	25086.1	24116.5	22784.4
1641676_at	Atg4	0.0383742	1	1	13661.7	14968	12296.5	12446	12952.4	12210.4	11939.7	11612.7	10419	12324.7	12987.8	12335.1	13732.5	12802.5	12030.3	12244.7	12351.8	13102.2	11694	11803.3	10941.6	12708.3
1633964_at	CG3626 /// DmirCG3626	0.0383742	1	1	12762.5	12564.9	12872.1	11887.5	10104.9	11665.7	11573.4	11172.7	11310.7	12026.7	12084.3	10077.4	11822.7	10523	11188.3	11528.3	10881.8	9571.3	11837.2	11603.6	11192.7	9963.2
1625196_a_at	CG14995	0.0206734	0.583569	1	10568.4	10313.1	8979.1	8385.9	8791.8	8675.8	5658.4	6308.3	5504.1	8800.5	8983.4	6036.4	7362.8	5866	6414.5	7866.5	6370	5703.7	5708.6	5706.9	6428.7	6578.4
1629033_at	CG2277	0.00204906	1	1	9306.9	10299.6	8426.7	8759.5	8041.5	7231.7	4448.3	3883.3	4287.6	8770.4	8658	11181	12028.6	11815.5	11281.4	13754.4	12672.5	11912	13201.9	11301.6	13443.7	14296.2
1631994_a_at	Mocs1	0.00484848	1	2	26725.6	29416.5	24225	25291	19981.8	21583.5	17219.3	19605.6	21555.3	19301.2	22714.5	19833	20645.5	17781.7	18574.1	22872.6	20317.6	19446.6	22633.9	18810.6	20230.5	20960.7
1624780_at	G9a	0.00484848	1	2	2493.3	2407.6	2307.3	2118.9	2079.2	2145.6	2095.1	1626.4	1884.9	2267.5	2149.3	2331.7	2237.1	2271.4	2239.8	2357	2432.3	1620.9	2178.8	2168.5	2689.8	2104.3
1632675_s_at	CG5455	0.00204906	1	2	28594.3	30611.9	23562.6	19635.4	18536.6	23136.7	15173.1	13763.8	17682.1	19623.1	24580.2	36566.1	33871.6	33749	37912.2	42306.6	38652.7	31562.5	38585.4	36471.2	40870.4	44336.6
1629426_s_at	Trx-2	0.00204906	0.0672342	2	145453	127944	120619	134497	119444	112687	89271.4	112272	104532	125049	124498	143697	128784	115857	124137	124076	117733	127458	135199	129195	130307	134148
1633760_at	CG10399	0.00484848	0.11214	2	3310.7	3368.4	3005.7	3343.4	3236.4	2982.6	2658.3	2476.2	2516.3	3278.8	3271.9	3289.8	3062.2	3578.9	4022.5	4085.2	4194.1	3560.1	3890	3168.2	3345.8	3653.8
1624502_a_at	CG1104	0.000759981	1	2	11646.4	11623.7	11374.8	11091.5	10826.8	10983.9	10755.2	10217.4	10501.1	10978.4	10862.2	10377.3	10990.3	10567.1	10194.9	10086.3	10753.1	10553.2	10079.2	9109	10542.6	11294.8
1631046_s_at	CG6448	0.0104281	1	2	17282	16760.8	15207	13895.7	12835.8	16686.7	11327	10607.1	12306.4	13892.7	15830.8	54867.2	61039.9	48312.7	54647.3	53611	61636.1	45930.6	50201.8	55079.5	57063.6	49153.4
1628224_a_at	E23	0.0383742	0.27468	2	1583.9	1458.1	1495.9	1369.5	1183.3	1376.8	1319.8	1016.1	1253.5	1366	1468.5	2115.4	1964.1	1698.7	2040	1616.3	1779	1605.3	1910.1	1604	1821	1610.9
1624975_at	CG17028	0.0002405	1	2	12544.7	12650.8	12503.3	12792.4	11529.3	10931	7949.4	9897.9	10304.9	11582.4	11863.5	15209.9	14915.7	14180.4	15579.9	14149.5	15519.6	15394.8	17491.9	15028.7	16238.7	15886.7
1629127_at	CG6996	0.0383742	1	2	157.3	136.7	187.9	166.6	121.7	129.8	119.6	120.1	122.6	151.4	157.4	120.6	121.7	120.4	120.2	119.1	119.4	120	120.7	120.8	120.2	119.3
1629784_a_at	Myo28B1	0.0383742	1	2	44339.2	43079.7	44762.8	44510.9	41424.8	40359.2	35261.9	34035.5	39319.3	42794.3	49828.6	45331.4	44496.6	49691.7	49835.1	43679	47558.8	43658.6	43917.9	48532	51026.1	46831
1630092_at	CG13088	0.0383742	0.583569	2	857.6	855.8	786.5	899.5	807.3	646	724.6	692	744.2	785.5	769.8	862.1	772.3	896.4	896.1	673.8	656.3	816.7	530.2	859.2	680.8	749.5
1627664_a_at	CG11178	0.00204906	0.812487	2	10684.7	10523.8	8250.9	8357.9	7972.9	9072.8	7661.1	6971	7678.7	8190.7	8120.4	6922.3	7555	7683.4	8741	7333.5	8118.8	7161.1	7170.4	7194	7926.1	7500
1637085_at	Cdk5	0.0104281	0.406859	2	13987.3	12393.2	12336.1	12020.5	11927	11706.2	11319.2	11413.7	11410.4	12477.8	11520.6	13351.5	14254.9	15309.7	14537.4	13567.6	15085.7	13421.9	12951.3	13577.1	14144.8	13316.5
1628167_s_at	CG6597	0.0104281	1	2	6746.1	6698.5	6984.2	6641.5	6354.9	6427.6	5974.7	6229.7	6221.3	6887.1	6490.2	6475.7	6234.7	7304.8	6364.7	6463	6764	6544.7	6526.7	5886.4	6924.7	6322
1640930_at	Tsc1	0.0206734	1	2	10560.7	10694.1	10005	10449.1	9770.4	9657	9800.2	8977.9	9721.6	9711.7	9894.3	9670.5	10029.5	8531.6	10334.5	9235.7	9690.8	9638.8	9833.2	9335	10223.8	9416.4
1640329_s_at	Aps	0.0206734	1	2	39723	37058.9	39508.8	35952.9	35490.8	38734.6	33813.5	33202.5	34448.2	34732	38975	35561.8	33592	34166.3	36484.8	38663.7	36406	33925	37706.2	37575	42035.5	34982.9
1638940_at	RhoGAP15B	0.0206734	0.406859	2	10561.1	10105.4	10782.8	9969.3	8819	9104.6	8556.1	9689.1	8805.7	9304.5	9428.7	11782.8	11801.2	9141.5	11087.1	9679.5	10843.4	9815.7	8670.1	10596.7	10591.5	9763.3
1631336_at	HDC03539	0.0104281	0.27468	2	524.3	646.4	424	418.6	384.8	438.4	307.9	269.1	338.1	431.9	399.8	166.5	209.4	188.4	147.2	156.5	173.8	192.4	156.8	176.7	197.8	205.8
1633983_a_at	CG42268	0.0104281	1	2	23343.2	20801.5	21714.1	19644.6	18843.7	20543.7	14991.9	16783.3	18781.4	20988.3	21707.5	21487.7	19477.2	21031.3	20972.4	22989	23646.2	19239.3	19508.5	22433.6	24030	19943.3
1634873_at	LD33458	0.0104281	1	2	71.5	76	72	71.9	71.6	71.2	71	70.8	71.4	71.8	71.7	71.9	71.6	71.3	71.2	71.5	71.6	74	71.8	71.5	70.8	71.8
1625199_s_at	dap	0.0206734	1	2	4723.2	4351.6	4320	4462	4192	4650.6	4028.6	3266.5	3719.7	4267.9	4228.4	3097.9	3987	3838.6	4597.6	3789	3923.2	2807.2	3792.7	3828.8	3790.1	3568.8
1633738_at	Gr64f	0.0206734	1	2	531.8	467.6	470.1	422	298.4	290.2	222.7	165.8	360.4	286.7	312.5	59	63.3	63.3	61.6	63.1	65.2	58.7	60.5	63.3	60.2	60.7
1633354_at	Cyp6v1	0.0206734	0.812487	2	2080.7	3002.7	2319.4	2482.4	2050	2093.3	1828.4	1667.1	1942.8	2571.5	2267.5	1472.1	1391.8	1841.7	1418.3	1610.4	1600.1	1560.2	1350.6	1240.4	1500.1	1570.8
1626798_a_at	Bsg25D	0.0206734	0.583569	2	20435.5	22036.4	19490.4	19191.5	18867.5	19523.3	18229	15645.7	17578.2	19277	19278.4	17784	20268	19437.1	20283.5	18837.6	18176.3	18083.7	17891.5	19229.8	18475.4	19261.9
1627571_at	CrebA	0.0206734	1	2	18711.2	17091.9	17373.3	17029.4	16286.5	16271.9	13070.3	13868	15653.6	16059.5	19668.2	21686.3	20411.3	18451.6	19622.7	24421.6	22600.2	18388	23041.4	21379.8	24212.2	21522.2
1631619_a_at	MTF-1	0.0206734	0.812487	2	37340.6	36332.2	38619.9	36696.4	35020.9	34185	28445.9	30339.9	33956.9	38339.7	36606.7	49518.7	51295.6	53795.7	52328	45428.7	53118.2	43260.4	43503.6	51226.2	53148.3	50882.4
1636080_a_at	jim	0.00484848	1	2	11325.3	12667.1	11836.1	11325.2	9461.8	11304.2	10305.7	9446.1	10457.7	11038	10892.7	10370.9	12800.8	11270.6	11732.3	11651.3	12742.7	10298.2	11390.8	11286.7	12579.4	10111.1
1632839_a_at	CG8312	0.0383742	1	2	6339.4	6960.7	6880.6	6463.3	5988.4	6094.2	5189.9	4459.6	5140.2	6457.6	8893.7	5838.2	5161.1	8334.6	7826.2	8443.3	7574.2	7350.1	8593.5	7422.7	7359.8	8458.2
1637300_at	CG8229	0.0383742	0.11214	2	5242.9	5630.5	5251.4	4867.3	4225.4	5431.9	3664.5	3221.4	4624.5	4728.1	5077.1	3140.2	3751.9	5396.5	6053.2	4482.7	4475.5	4177.9	5181.3	3357.6	3667.5	3969.5
1639722_s_at	CG4239	0.0383742	0.812487	2	5790.8	5216.8	5641.9	5097.7	4347	5073.1	4651.6	4204.3	4999.8	4575.8	4689.3	6083.3	6144.5	5327.5	5210.6	5377.9	5004.3	6377.9	6165.8	5453.9	5743.1	6130.1
1632991_at	CG1418 /// DpseGA12807	0.0383742	0.178961	2	1561.8	1669.8	1546	1626.6	1560.5	1311.5	1257.7	1458.9	1365.9	1513.8	1591.7	1651.9	1441.1	2161.6	1969.6	2032.6	1950.6	1740.7	1853.2	1781	1742.1	1739.8
1635238_s_at	Mbs	0.0383742	0.812487	2	6440.7	6488.4	6170.4	6048.5	5706.7	5968.1	5807.5	5705.6	4851.9	5227.2	6099.1	6215.9	6334.5	5917.3	6430.2	6079.6	6471.3	5700.6	5758.5	5542.5	6376.1	6393.9
1634757_a_at	Oda	0.0383742	1	2	418414	393344	409093	410526	397815	404176	363453	365207	394992	406894	401220	430493	457439	409087	428056	446031	435323	409638	433550	436193	455220	432589
1635623_at	Cpr73D	0.0383742	1	2	149.2	119.5	131.8	117.9	114.4	113.4	112.8	113.5	114.9	114.1	113.9	153	142.4	113.9	130.9	121.9	114.3	140.4	154.9	115.1	113.3	114.5
1638119_at	PGRP-LE	0.0383742	0.812487	2	39475.1	40721.4	40487.7	36456.5	37954.2	38462.9	34945.2	28620.4	32030.6	40122.8	40024.7	36182.3	37918.9	39154.6	39812.8	42374.3	43054.8	38734.4	38904	36587	39117.2	43100
1633959_s_at	CG30345 /// CG9766 /// DsimCG9766	0.0383742	0.178961	2	6420.4	6765.4	5717.7	4261.4	4084.6	5363	2906.3	3416	5284.7	4197.8	4766.1	4232.9	4253.6	3790.4	4252.4	4115.1	4209.1	3497.9	3659.1	3134.8	4302.5	4355.3
1639341_at	CG14971	0.0383742	1	2	41619.9	39438.4	40895	35686.5	36206.6	38578.5	33540.3	33347.4	35018.9	33732.5	37026.7	45516.2	50527.8	40812.1	46360.6	48731.3	50827.8	43909	48643.4	44520.3	48121.8	41994.6
1637079_at	CG5098	0.0383742	1	2	2148.9	2373.9	2505.3	2092.6	1961.5	2170.1	1949.3	1681	1868.8	2069.5	2212.1	2194.3	2105.5	2113.1	2588	2150.6	2620.4	2079.4	1931.9	2126.7	2395.3	2037.8
1632700_a_at	CG18324	0.0383742	1	3	14625.7	16877.2	14678.9	13109	12511.1	13810.6	8057.8	7134.7	6294.4	13521	13781.9	12671.2	12067	12139.2	11908.5	12888.9	11422.7	13246.7	13760.7	11118.8	11917.8	14121
1630686_at	CG2186	0.0104281	0.27468	3	3466.1	3833.9	3485	3589.5	3457.8	3334.1	3037.5	3066.7	3255	3434.4	3169.1	3209.6	3983.7	3647.2	3624.4	3616.6	4225	3177.6	3368.2	3214.4	3429.8	2686.7
1635086_at	CG4666	0.0383742	1	3	761.9	702.3	694.7	746.8	650.1	550	583.5	461.8	504.3	483.7	599	1165.9	940.5	906	984.1	998.2	881.9	945.6	763	1191.3	753.8	903.1
1630660_at	CG14033	0.0383742	1	3	2520.7	2575.2	2605	2068.9	2056.1	2109.6	1804.8	1495.3	1717.2	1781.5	2117.9	5908.5	6138.8	4641.1	5594.2	5793.4	5473.9	5262.2	5576.5	4685.3	5518.3	6935.6
1637691_at	CG4570	0.0206734	1	4	122.5	110.4	120.8	188.1	117.5	78.4	91.8	73.4	75.7	98.3	78.6	73.5	72.1	71.1	69.9	73.4	73.6	71	71.8	70.4	72.5	73.4
1625185_at	CAH2	0.0206734	1	4	19248.5	21545.5	20426.2	18732.9	20774.5	17864.5	15793	13814.5	10430.7	16366.9	17942.8	15686.5	17161.9	19347.1	14479	21503.6	17789.8	13432.2	21286.3	17276.9	20699.5	20404.1
1635117_at	fu	0.0383742	0.11214	4	2549.1	2523.3	2634.1	2635.1	2503.2	2540.5	2478.1	2119.7	2438.9	2370.1	2560	2801.5	2774.8	3084.4	3440.5	2781.2	3299.4	2476.9	2471.1	2556.3	2935.2	2261.1
1628815_at	sl	0.0206734	0.27468	4	17920.4	18762.3	18840.2	16862.7	16892.7	16955.2	16092.8	16116.3	15635.1	16251.9	17850.4	19782.2	22370	19355.2	19990.5	19074.3	21056.9	18103.5	19020.9	17987.9	19794.1	17688.8
1632961_at	Shaw	0.0104281	1	4	705.8	640.4	673.6	735.3	644.3	610.8	589.9	543.5	557.7	643.7	616.1	543.3	520.2	671.6	541.3	623.2	553.2	593.6	595.2	544.5	794.2	541.7
1632548_a_at	Mes2	0.0383742	1	4	4423.6	4414.7	5498.9	4837.2	4398	4303.9	4147.8	3847.1	4267.4	4600.7	4048.4	4715.6	5138	5106.8	5247.8	4381.5	5175.6	4525.3	4443.8	5029	4890.1	4062.7
1625026_at	CG3348	0.0383742	0.27468	4	13106.5	14434.7	13709.8	14161.7	13565	11914.3	9893.7	8388.3	11209.1	10321.2	9373.8	18324.9	19953.4	21431.7	27152.2	16409.5	17865.9	20765.2	17969.6	25596.5	20835.3	28326.2
1636856_at	Vhl	0.0383742	0.812487	4	7031.7	7293.9	7422.4	6741.8	6810.2	6522.6	6351	6491.1	6157.4	7063.9	6420.3	6614.5	6242.4	7297	7144.6	7454.8	6590.8	5964.5	6275.1	6487.3	7015.2	7067.1
1624142_a_at	l(2)s5379	0.0206734	0.0672342	4	60838.8	60475.7	61337.9	59703.2	58373.9	56412.4	56732.7	57263.9	53453.4	57040.9	57534.1	53446.3	53973.1	54300.4	54211.7	56963.8	55419.7	57152.1	56352.1	54589.3	59062.5	54751.3
1630080_at	phol	0.0206734	0.27468	4	5316.7	5584.9	5400.1	5470.9	5257.6	5471.2	5068.6	4232.1	4926.1	5215.4	5032.4	5871.1	5729.3	6570.4	5992	5885.5	5950.3	5288.8	5437.7	5661.2	6250.5	5519.3
1627394_s_at	aop	0.0206734	0.583569	4	18030.1	18772.4	18604.6	17701.6	17325.6	18311.5	16377.1	15005.5	13142.3	17903.8	16629	20692.1	18205.2	20608.2	21053.8	18702.8	20603.1	15515.4	17080.3	19490.6	21494.9	17782.1
1639368_at	CG10505 /// DmirCG10505	0.0206734	1	4	2398.6	4148	2774.1	3005.7	3462.3	2205.2	1381	1643.6	1288.2	1393.4	2231.2	3780.8	3891.7	4112.5	3665.1	4168.3	3931.6	4939.9	3790	3281	3679.8	6118.9
1627253_at	cutlet	0.00484848	1	4	127.5	122.2	127.4	131.5	125.2	122.9	118.5	116.1	111.6	116.9	122.3	123.5	125.7	123.4	123.2	123.2	123.5	124	146.5	123.9	122.8	123.1
1631483_at	CG11257	0.00484848	1	4	1089.8	1144	1156	1087.7	1091.5	1085.3	1062	1057	1061.6	1074.2	1079.2	1232.1	1117.9	1080.5	1087.7	1180.4	1090.6	1136.7	1077.4	1090.9	1043.9	1091.5
1638709_at	Ark	0.0383742	0.27468	4	1268.7	1557.3	1299.6	1773.4	1216.2	1315.7	1204.6	967.8	935.6	1377	1159.6	1749.9	1848.2	1779.1	2123.2	1497.2	1659.3	1805.2	1378.6	1536	1541.8	1230.2
1638682_a_at	neur	0.0383742	1	4	18670.1	19223.5	18205.2	17001.4	19062	17004.8	14952.5	15612.2	14677.8	16430.1	16471.8	18768.2	22347	19862.4	20080.5	19667.1	22817.5	14766	19385.1	23366.6	24746.4	17089.9
1634918_a_at	CG32276	0.0206734	1	4	146353	146768	146976	149756	159614	146054	134407	132613	128404	146943	144272	139616	137114	145329	124692	146173	144733	129424	139286	131011	128370	147708
1634216_at	Adgf-C	0.0206734	1	4	174.4	161.1	177.5	174.2	157.8	177.4	152.7	155.4	155.3	157.5	155	157.6	150.6	157.6	156.7	137.7	153	182.9	155.8	157.7	149.3	157.5
1632672_at	lbk	0.0383742	1	4	31516.8	32391.1	33831.4	31264.5	27695.2	29568.1	29587.3	23744.6	21656.8	28834.5	28555.6	38159.3	39792	40259.9	43564.1	36262.8	44536.3	39075.3	38593.9	40356.5	43085.8	39762.9
1624509_at	LvpL	0.00484848	0.583569	4	230.1	266.8	331.3	280.6	194.6	207.4	180.2	130.8	122.6	211.1	266.5	114107	89461.5	90006.3	96350.8	123818	88770.2	118964	120328	112396	135969	127838
1632897_at	Golgin84	0.0206734	0.27468	4	3339.5	4298.2	3545	3498.1	3428.1	3344.1	3148	3314.8	3190.2	3169.1	3317.7	2855	2932.7	3108.6	3316.1	2847.8	3180.5	2924.8	2712.1	2802.8	2894.7	2900.4
1632677_a_at	GM130	0.0206734	1	4	3113.4	3347.4	3460.9	3375	3164.4	2650.5	3023.4	2729.7	2865.5	3111.5	3108.3	3093	2903.9	3022	3251.6	3801.5	3111.8	3371.5	3112.8	2503.2	3166.7	3080.5
1637299_s_at	CG6928	0.0383742	1	4	3832.7	3470.6	4088.9	3969.3	3233.1	3712	2853.3	3214.6	3297.8	3060.9	3478.4	3320.8	3405.9	2893.3	3518.5	3342.8	2913.5	3362.4	4244.8	3766	3519.7	2773.2
1633804_at	RhoGDI	0.0383742	1	4	269764	276342	291004	265087	257707	264014	255056	263973	255006	261321	251613	260036	261821	244734	254770	244227	258723	257232	258044	244855	249462	228493
1627711_at	CdsA	0.0104281	1	4	25131.4	28810.5	26464.6	24339.2	23963.5	23709.4	22094	22515.8	21651.2	21477.3	23296.7	28854.2	28661.2	26815.8	27034.1	28981.1	28361.9	27082.9	28473.2	27040.2	26968.7	29388
1639049_at	CG17145	0.00204906	0.27468	4	431.6	445.2	459.1	509	406.8	299.3	218.8	320.4	296.4	349	355.2	2304.9	1667.2	3496.4	2856.4	3508.1	2763.3	2091.5	2908	2631.6	1988.2	2593.6
1628719_at	cry	0.0104281	0.406859	4	7601.1	9956.3	8146.7	8110.1	5985.6	8158.8	4294.8	3506.9	2629	6031.1	5557.1	9766.7	8800.4	9180.5	10583.1	10745.4	9762.6	11161.7	12922.6	10351.6	11224.2	11227.8
1623106_s_at	CtBP	0.0206734	1	4	14764.2	15279.1	16451.2	15443.3	16056.6	14614.7	13373.1	14528.4	13259.7	15153.5	14878.5	12003.4	12265	13774.5	14271.5	14338.2	13219.3	13373.5	12238.6	13030.6	13690.9	12493.4
1636979_at	CG7912	0.0383742	1	5	14491.9	18932	19858.4	19117.8	26294.8	19282.7	12701.3	13030	9962	15680.4	13395.3	2460.5	2749.7	3521.9	3607.1	3353.1	3815	3133.9	2881.3	3380.1	3549.6	4272.8
1637747_s_at	CG8841	0.0104281	1	5	10316.1	10034.4	11407.7	10722.6	9949.3	10362.3	9454.3	9482.6	9476.9	9410.4	9852.9	9343.4	10323.5	8695.7	10476.3	10088.3	9552.3	8864	8870.1	9359.7	9428.7	8993.6
1633730_at	dik	0.0383742	0.27468	5	15755.6	14007.2	15042.8	15224.9	13225.4	14756.5	13570.1	13082.6	12787.6	12415.5	13183.4	13415.5	14529	13487.7	13681.5	12835.5	13662	12004.3	12480.3	13532.4	12810.1	13168.5
1635481_a_at	CG6659	0.0206734	1	6	24786.6	26246.9	24928.2	24442.6	38303.7	27354.7	23127.1	23093.5	13510.9	16850.6	19549.7	23218.1	22350.8	19174	20668.3	24221.3	20227.8	22378	25119.2	21477.7	21844.7	33403.9
1625102_at	CG14299	0.0206734	1	6	6271.4	6107.9	6713.2	6059.1	6859.4	6812.8	5416.5	4243.2	3522.2	3940.4	4984.8	4020.6	4522.1	5371.5	5277	4443.3	5411.6	4396.3	4501.1	4665.7	5065.8	5113.6
1630240_at	HDC16649	0.0104281	1	6	100.8	100.3	100.7	100.7	100.9	100.4	100.2	99.8	92.9	92.8	99	105.3	105.5	102.3	100.4	101	101.1	100.4	101.2	102.4	100.6	101
1628683_at	CG6272	0.0383742	1	6	17136.2	15026.3	17585.6	17770	16208.6	17244.7	16644.9	16505.3	15821.7	14775.5	13714.8	18264.6	16528.4	16052.2	17315.1	17184.1	15913.6	18285.3	18250.2	16874.8	16199.6	15124.1
1639394_at	m1	0.0383742	1	6	83479.1	85762	78074	77409.8	95431.3	76636.9	74765	76209.6	60189.6	69752	66728.2	70955	78374.6	65142.2	73642.2	85599	76884.9	79486.5	79976	68188.4	73918.9	79965.2
1624618_at	chrw	0.00484848	0.0672342	6	9642.7	9044.4	9651.8	10315.3	10009.4	9834.4	8721	8789.2	7280	8948.2	6567.7	4284.8	4719.1	5276.6	5575.9	4532.5	5254.1	4302.4	3565.4	4470.1	4025.1	3664.5
1640840_at	CG12874-RA	0.00763829	0.583569	6	174.3	174	179.1	174	176.5	173.7	172.6	173.3	171.9	170.7	172.4	176.1	181	174.1	176.4	174.3	174.6	174	174.4	175.2	173.6	177.7
1631280_at	CG9095	0.0383742	1	6	256.6	176.1	188.1	239.5	178.9	514.5	172.2	183.5	154.1	174.1	169.7	242	171.7	153.6	226.8	183.7	119.1	246.9	174.2	191.9	159.2	179.8
1625549_at	cbc	0.0104281	1	6	2191.9	2268.7	2512.2	2383.7	2275.7	2228.5	1680.8	2094.9	2046	1922.1	1996.5	1854.8	2051.5	1791.7	2145.4	1839.2	2107.3	1813.3	2053.7	1856.8	1968.1	1771.9
1637105_at	rgr	0.0104281	1	6	711.8	743.5	762.5	717.2	1039.3	735.6	665.2	672.7	588.6	588.2	632.8	736.9	791.7	959.4	796.6	810.7	865.2	905.1	768	981.4	1014	836.7
1636540_at	CG8165	0.0002405	1	6	687.1	617.1	772.1	771.5	696	662.6	647.3	615.8	584.6	585.3	604.7	545	576.3	550.5	583.5	514.1	587	570	570.9	562.3	554.2	503.8
1626972_at	CG11874	0.0155507	0.406859	6	937.5	910.3	1137.8	1148.5	937.5	1098	1007.4	1069.1	807.8	894.9	905.6	1837.9	1339.6	2444.1	1659.4	2327.4	2598	1720.4	1983.5	2082	1959.8	1417.6
1630635_s_at	CG7720	0.0104281	1	6	73359	61978.9	69897.5	66778.2	74973.4	66764.6	51801.1	35217.3	16203.2	27497.5	50756.6	13192.8	10065.8	17687.8	23599.7	23073.5	24748	16002.2	19572.1	21076.7	19668.3	18423.7
1639071_a_at	Dredd	0.0104281	1	6	8649.1	8929.2	9148.1	8995	8766.3	8261.6	8410.2	8417.6	7971.4	8133.2	8373.2	8443.2	7700.6	8841.1	8193.6	8600.3	8462.9	8228.9	7433.3	8283	8300.6	8952.9
1623208_at	Sox100B	0.0383742	0.812487	6	4233.1	4061.3	4949.3	4705.5	4609.3	4387.9	3337.3	4654.3	3577.5	4158.1	3658	4434.4	4376.6	5239.9	5743.7	4285.9	5587.7	3865	4327.2	4645.6	4514.8	4012.3
1623296_at	CG32625	0.0383742	0.178961	6	357.9	239.2	801	422.6	327.6	354.1	368	276.6	221.3	237.9	188.3	159.3	187.2	174.6	171.7	254.6	152.7	210.2	146.5	80.9	138	124
1626390_at	Ced-12	0.0383742	1	6	3572.5	3535.9	3830.2	3896.9	3553.4	3479.1	3482	3702.2	3099.6	3382	3373.5	2682.5	2628.3	3518.4	2942.5	2747.8	3295.8	2706.5	2418.7	3350.4	2948.6	2768.4
1640561_at	CG5978	0.0104281	0.812487	6	3028.9	3185	3722.1	3559.4	3670.3	3172.9	3135.9	3555.9	2848.6	2895	2852.7	2789.5	2707.5	2941.6	2916	2799.5	3059	2919.9	2722.2	2939.4	2645.1	2814.1
1623788_at	CG7461	0.0383742	0.11214	6	86658.7	84797.2	90046.4	90565.4	88514.7	86474.2	76908	87298.1	80986.5	75754.4	77457.5	87841.8	99849.1	95258	91759.4	88117.9	93762.9	83453.3	77639.5	84136.4	88491.9	91802.4
1636514_at	Tak1	0.0104281	1	6	14475	16165	14900.3	15393.8	15017.6	14723.1	14474.2	14191.4	13655.5	14343.2	14054.9	14275.8	13855.3	14579	14757.6	13560.5	13952.2	14399.1	14403.2	13749.9	14853.4	13562.8
1632196_at	Abi	0.0104281	0.812487	7	8614	8901.3	9358.9	9528.6	9454.2	9090.9	8624.7	9345	8551	8553.5	8155.3	7461.5	8327	9222.9	8224	7085.1	8320.2	7917	7187.7	7804.9	8083.7	7152.3
1624787_s_at	CG16959	0.0383742	1	7	304.8	413.5	502.5	536.6	674.9	444	393.8	417.2	243.1	408.1	350.9	129	127.6	128.5	128.2	135.4	135	142.1	113.9	138.2	125.8	128.7
1634954_at	Sap30	0.0383742	1	8	10274.2	10073.3	11507.5	10427.7	12039.3	10485.4	9142.2	10740.5	9892	9872.2	9357.9	9528.7	10603.8	10150.9	10536.6	9653.7	10582.9	9453.3	8343.2	9708.6	10459	8050.2
1627420_s_at	CG7702	0.0206734	0.27468	8	42190.3	44844.9	48763.7	45122.2	51772.4	45835.5	44840.5	51298	42156.2	41046.5	42650.5	46449.2	39722	45966.2	37727.8	35882.4	39093.8	37315.3	32325.5	39420.6	37049.5	37213.5
1634443_a_at	Rab1	0.0206734	0.583569	8	24667.7	24937.2	25643.8	25616	26657.4	27538.9	25031.9	28296.8	23195.7	24954.4	23108.1	18138.9	16804.2	17744.1	16155.1	15980	16233.5	16153.2	14656.7	16497.8	15941.7	15098.7
1625954_at	CG2681	0.00484848	1	8	23796.4	27716.7	28036.2	28567.2	30503.4	28412.2	26858.6	25907.8	23462.7	21927.2	25489.4	31575.7	32536	35370.5	33418.6	36093.2	33702.9	34192	35165.3	30823.1	34557.9	38313.7
1640284_at	Cha	0.0383742	1	8	117.3	122	197.1	119.4	137.1	142.5	156.4	127.2	115.5	116.8	113.4	114.6	119.6	113.8	167.9	116.6	117.7	108.7	151.5	115.8	117.6	109.7
1631627_at	CG5335 /// Fbp1	0.00484848	0.27468	8	49696.5	49413.2	52973.6	54091.8	54188.9	49967.6	52108.6	53398.4	48278.7	44719.5	42519.2	37286.6	38271.1	40952.3	40487.8	35272.1	40889.4	35928.1	32527.8	38215.7	35151	34534.9
1627433_at	CG3163	0.00484848	0.406859	8	7412.4	7717.7	8171	7945.9	8206.3	7892.3	7975.5	7841.7	7376.1	7229.2	7407.1	6742.4	6925.2	7495.4	7048.6	6103.2	7045.2	6903.7	6628.6	6580.3	6265.8	6960.6
1624172_at	CG33966	0.0104281	0.178961	8	13823.3	13906.1	16004.3	12770.6	17336.6	17039	14178.1	14542.5	11178.8	10895.4	13279.5	23632.9	21503.9	21643.5	20527.2	23465.3	24087.4	24188	24608.9	22444.4	25533.1	26862.5
1627643_at	CG7546 /// Mgstl	0.0383742	1	8	9193.2	7833.8	9983	9198.8	12164.7	10659.1	8666.8	7955.8	7589.1	8033.2	8037.9	7500.1	7453.1	7833.1	7480.1	7566.3	8446.2	7121.5	5889.9	7590.1	7958.3	9542.1
1622973_at	CG8031	0.0383742	1	8	12817.3	13129.6	13546.4	14010	15079.4	12405.6	13290.8	13534.5	11219.7	12049.4	11597.1	15014.3	15065	16934.1	16168.3	14176.8	18443.5	14580.7	15294.1	16996.6	16855.1	14883.5
1630997_at	CG7429	0.0383742	1	8	1436.7	1342	1443.7	1550.7	1541.7	1545	1529.7	1379.5	1366.2	1403.7	1323.9	1637.2	1511	1755.1	1677.7	1834.1	1682.8	1865.6	1813.3	1674.2	2064	1932.6
1625334_at	Npc2a	0.0383742	1	8	33384.7	35634	35411.9	36796.2	42406.9	36496.8	34897.3	39087.5	23498.4	28273.1	26566	28968.8	25999.7	38935.8	32564.2	25414.5	34504.4	31005.3	21026.3	34667.5	21611.6	21044.8
1640695_at	CG10425	0.0383742	1	8	32312.6	34445.3	34751.1	33937.6	34948.1	34800.6	29344.2	33264.5	31942.3	32299.9	31309.6	32092.2	31799.1	32000.5	31794.7	32211.1	34301.2	30166.9	27918.7	31850.9	31043.4	32368.7
1632372_at	CG31076	0.0383742	1	8	4744.9	4317.4	4497.3	4331.7	4949.6	4711.5	4469.7	4314.6	3919.1	3652.9	4032.5	3988.1	4430.8	4212.9	4329.6	4236.9	4438.6	4384.9	4337.3	4151.5	4223.4	4655.9
1631616_at	CG15308	0.0383742	1	8	101.8	103.6	105	115.2	118.1	117.4	101.2	101.4	101.7	101.6	101.1	101.7	123.3	101.6	95.4	99.8	101.6	114.1	100.8	101.4	101.4	101.7
1640881_at	CG16762	0.0383742	0.406859	8	333.5	82.8	1811	139.3	95.9	6032.5	409.8	528.3	80.3	76.5	72.5	96.4	96.4	278.3	111	159.4	483.5	192.9	630.8	97.1	189.9	431.2
1636125_a_at	granny-smith	0.0206734	0.812487	9	12935.5	13789.4	14243	15632.6	17126.8	13873.9	14161.6	16849.7	13460.2	12130.3	12681.9	14786.7	15832.7	18388.1	16319.2	13909.8	16465.8	14558.3	14450.3	15625	16304.8	13300.8
1629018_a_at	CG8372	0.0383742	0.583569	9	13072.3	12512	12389.5	13367.2	13190.1	13949.5	13755.6	13114.4	12232.6	11788	12302	13453.7	14050	14425.1	13812.9	13887.4	14372	13032.8	12621.2	13809.6	13562.7	13906.8
1627685_a_at	His3.3A	0.0104281	0.812487	9	69147.2	68381.5	75641.6	78883.2	80447.9	75725.2	74539.1	87450.4	68423.8	66945.1	60217.6	64459.9	69273.1	69363.6	73418.3	66744.4	73773.6	71533.1	70232.6	69875.7	61617.9	70896.3
1636507_at	vanin-like	0.0383742	1	9	28218.2	25652.2	31776.8	29261.3	32988.1	33389.3	29136.3	31498.7	28514.6	24503.3	30492.9	57529.9	46952.3	44485.6	57341.1	48456.4	45617	51252.2	49859.4	53038.1	48230	63091.9
1627421_at	CG18292	0.0206734	0.812487	9	12506.3	12764.1	12895.1	13348.8	14305	13676.5	13224	13198.9	12546.4	12486.9	12926.2	11654.4	11783.4	14228.3	12997.9	11670.2	13075.4	12129.5	12481.2	12338	12406.1	11171.7
1632575_at	CG34176	0.0104281	1	10	114957	111330	123385	120687	134742	117200	130765	128606	109774	107041	106217	116086	107803	120703	123696	108022	124840	124256	110707	119203	118939	120025
1632301_at	CG9536	0.0206734	0.27468	10	9733.5	10806.5	10124.6	10398.5	10753.4	10973	10499.3	10607.2	10024.6	9468	9820.2	10261.9	10405.8	11888.7	10867.6	11162.4	11823.9	10285.2	10397.2	10078.2	10707	10424.1
1625816_at	CG4781	0.0383742	1	10	13162.9	14590.9	14203.6	14798.6	18262.7	15893.4	15247.6	16301.5	14206.6	14348.8	14074	13950.5	13743	16174.2	14468.4	13880.2	14376.9	14005.1	12057.9	14778.6	13580	13931.3
1629150_at	CG17337-RA	0.0206734	0.583569	10	86948.3	84094.9	89724.8	83589.1	99486.5	90246.5	84793.4	96539.4	88492.8	79487.8	81745	91498.6	92807.6	76005	84270.2	88328.8	87810.9	91449.7	88276.8	86203.8	94575.3	90085
1622937_at	CG13698	0.0206734	1	10	157.8	127.9	141.5	139.8	176.9	176.5	155.1	159.2	155.7	113.7	119.9	277	164.5	209.6	194	176.5	235.6	199.8	229.1	280.8	204.7	176.1
1633707_at	CG12824	0.00204906	1	10	47727.6	49424.3	53398	51452.7	62423.2	54386.9	57783.9	56880.6	51807.3	47889	47103.7	47391.9	44091.2	41141.6	48500.8	41470.2	47074	45476.9	42124.1	44582	43768.7	43806.7
1630305_at	fkh	0.0104281	0.178961	10	3480.9	3521.7	3288.2	3818.5	3843.8	4022	4080.1	4015.2	3676.1	2748.2	3025.9	3695.9	3080.2	3451.9	2897.2	3553.6	2581.7	4114.1	3752.2	4329.4	4139.8	2777
1629077_s_at	CG1021	0.0383742	0.812487	10	16628.9	16437.8	16262.1	16689.4	18136.6	17587	17640.3	17068.3	17660.1	15447.5	14806.4	21210.7	17840.8	20704.7	20432.4	17986.3	19077.5	18364	16802.1	19613.3	19597.9	17598.4
1633108_at	CG10083	0.0383742	0.27468	10	27202.4	30030.6	35831.1	36368.1	42343.6	30540.7	31281.6	39936.7	30167.6	30012.5	27312.1	32330.5	34202.8	34530.8	35377.9	30632.7	37655.7	30946.9	28997.2	31144.1	33417.8	29688.6
1639297_at	CG9568	0.0206734	0.812487	10	320458	325941	337774	352266	368765	324142	358030	391547	335630	316398	307403	374751	340864	307066	321153	291291	301779	381706	355457	367740	338836	328470
1634463_at	CG7992	0.0206734	0.583569	10	35949.9	35407.3	35702.1	35528.7	40112.8	39425.6	37782	40636.7	33430.6	29063.3	34096.2	37621	35917.7	38740.6	40852.5	36616.8	35738.9	37699.2	36250.1	41791.5	40925.7	40505.9
1626319_a_at	IM10	0.0383742	0.583569	10	155.7	157.8	158.2	161.1	166.2	164.7	156.9	164.4	163.8	156	155.8	289.5	189.1	356.8	451.9	166.5	216.8	172.8	169.5	230.8	201.2	205.9
1623506_s_at	Pp4-19C	0.00484848	1	10	15196.2	15061.6	16337.2	16254.4	17242.9	15555	16743	18387.1	15520	14971.3	14442.3	14647.8	15152.1	13954.4	13880.3	13456.7	14878.4	14596.2	14697.1	15590.1	14354.8	14641.5
1630184_at	CG40115	0.0383742	1	10	125.8	124.8	126	127.7	130.7	129.6	147.8	125.3	128.4	124.1	124.5	127.8	135.4	126.8	125.8	127.5	148.2	126.7	128.1	128.2	132.5	128.2
1627651_a_at	loco	0.00484848	1	10	9106.7	9144.9	9927.9	9550.6	10112.8	9617.7	10284.4	10265.3	9158.2	8305	8584.7	11353.9	9287.2	9832.7	10294.1	10190.3	8943.8	10539.2	9099.3	10484.1	10237.8	9350.4
1637577_at	Zip3	0.0383742	0.406859	10	3385.7	1741.8	2517.2	2652.6	2740.5	4269	3427.2	3892.4	1793.4	2086.7	1581.6	4079.3	3452.9	3335.4	3331.2	2969.2	3597.8	3668.4	3958.5	5148	4586.9	2864
1640743_at	Dip-C	0.00484848	0.583569	10	42989.8	43281.2	44129.6	43401.5	48677.3	43897.8	45442.4	46134.7	41551.6	37277	37470.5	42612.5	48931.3	44928.3	46953.7	43646.3	46391.3	44111.9	41508.7	43468.1	47849.7	46553.3
1625710_at	CG31717	0.0383742	1	10	11754.4	13197.6	13194.9	13530.3	15578.9	12741.4	14394.7	15465	12601	12526.6	11366.9	13412.2	12001.4	13364.3	13353.1	11789.8	11947.3	12746.7	12376.2	13233.5	12240	11809.1
1637900_at	CG11852	0.00204906	1	10	6824.6	7636.9	7835.6	8344.2	9823	9616.6	11141.5	9720.9	7116.9	5598	6667.1	13123.6	13238	13387.7	12217.2	13998.9	10537.1	14700.3	12417.6	13460.2	12394.2	14816
1639295_at	CG4734	0.00484848	1	10	170996	169914	174395	172556	228669	189640	205723	200126	147824	148675	137604	280683	276194	306093	304490	281061	313288	302024	312197	315234	316148	325197
1640242_s_at	AF222049	0.000759981	1	10	18407.8	17922.6	18753.9	18825.5	25213.8	19002.8	20676.9	20497.8	18022.8	17438.2	15192.2	1072.4	805.9	845.5	852.4	1095	872	1124.3	902.3	884.6	1275.5	671.4
1635427_a_at	gukh	0.0383742	1	11	7818.6	8219.9	7434	7048.7	5625.2	7304.8	5768.5	4255	5646.9	8523.5	10502.7	7953.7	7785.5	9240.5	9638	8398.3	8423.5	7598.8	7985.9	8022.1	8517.8	9255.4
1627864_at	ssp4	0.0206734	0.406859	11	10699.5	11499.9	10694.2	10316.7	10304.4	9584.9	10142.4	9971.2	9994.6	11535.9	10811.5	8766.5	9197.2	9362.5	10359.1	8451.6	9427.3	8563.9	8319.4	8853.3	8690.6	8026
1639566_s_at	B4	0.0383742	1	11	12822.3	11620.3	10259	9682.5	8079.8	11213	9658.5	8241.8	10924.1	11247.1	11698.7	14329.8	12717.6	14364	14080.2	13283.1	11449.4	13136.6	14036.8	14910.3	13759.5	12741.6
1627516_at	CG6834	0.00484848	0.0672342	11	27112	29041.1	23941.7	27104.2	19728.5	23859.3	17768	14919.5	26275.5	29884.2	29135.4	25995.1	23610	20818.8	20760.5	19314.6	22985.1	16821.3	19511.3	18144.7	20621.5	18023.4
1628594_at	rut	0.0206734	0.406859	11	896.6	1537.8	1096.4	924.6	556.7	651.3	635.3	298.5	813.1	2291.3	3141.4	732.3	586.2	1056	1065.1	1288.4	1035.3	865.6	1390.3	783	1055	972.7
1639834_at	CG14291 /// DpseGA12883 /// DvirGJ14185	0.0206734	1	11	107.6	118	98.4	106	98.7	98.1	98.6	98.3	103.7	108.7	110	98.6	99.6	98.3	98.3	98.4	98.9	98.1	98.7	99	97.7	98.6
1634311_at	CG14408	0.0104281	1	11	2315	2366.9	2230.4	2277.6	2246.3	2202.3	2105.8	1779.4	2305.8	2434.9	2350.2	2165.8	2869.3	2605.5	2388.8	2414.7	2959.9	2060.5	2393.2	2426.5	3170.5	2212.5
1633446_s_at	CG6981	0.0383742	0.178961	11	219569	224884	240438	243157	250773	248062	235848	266686	225533	230328	222198	214118	200824	231689	214339	191416	211990	202761	169655	210130	184709	179888
1631579_a_at	fry	0.0104281	0.406859	11	17214.8	17865.4	15575	13904.3	13535.1	14781.5	11889.3	11608.7	15165.6	20135	18142.3	18508.5	16402	19947	19653.7	16376.6	19436.9	17233.3	15601.5	18100.6	18403.1	17264.6
AFFX-r2-Dros-GAPDH-3_a_at	---	0.0383742	1	11	124065	121725	115384	111742	101516	116683	106893	103872	115522	117855	121900	85218.7	89874	102042	99066.3	87769.6	107546	86443.6	81423.7	95161.3	105393	91008.1
1635507_at	CG30031 /// CG4269	0.0206734	1	11	620.6	953.3	3119	2261.5	3376.4	3261.9	2542.2	3410.6	1472.2	2137	784.3	988	907.2	1938.4	1310.4	1430.3	1623.7	2068.7	769.8	2259.4	1502.1	1252.4
1641558_at	CG31005	0.0383742	1	11	4253.1	4486.4	3804.2	3862.2	3893.1	3749.2	3177.6	2822.5	3837.4	4789.6	4739.9	3711	3548.1	2757.4	3322.4	3571	3344	2670.4	3450.2	2899.8	3048.3	3351.6
1638801_at	CG14229	0.00484848	1	12	9396	9113.6	10042.6	10032.3	10523.9	9726.7	10683.2	10588	10212	9375.6	9252.6	9349.9	8370.8	10151	9777.5	8882.7	9531.5	9969.3	9414.9	9037.9	9822	9235.1
1637144_a_at	Map205	0.0383742	1	12	32486.7	32357.2	37034	31821.3	36259.2	34735.6	36659.3	39710.9	33546.5	32628.3	33220.5	44050.3	36169.3	39297.3	38303.9	37515.7	37975.8	41795.3	37996.1	40666.2	38270.8	28730.2
1638858_at	CG42235	0.0295238	1	12	64.3	64	64.1	64.2	64.5	78.8	173.1	70.1	64.3	64.2	64	64.3	64.8	335.3	216.9	64.2	64.4	133.7	64.4	64.4	64.1	101.4
1625165_at	CG17187	0.0383742	0.27468	12	1678.8	1713.8	2102.2	2100.9	1882.8	1868.9	2169.2	2314.3	2362.2	1811.9	1852	1973.4	1760.6	1314.1	1469.3	1827.4	1482.8	2274.7	2574.1	1810.5	1920.6	1822.4
1634125_at	CG30440	0.0155507	0.406859	12	101.8	98.7	101.4	101.8	102.6	109.8	104.3	105.5	103.2	98.8	99.6	101.9	104.4	101.9	100.3	101.7	115.8	120.9	103.1	137.3	100.3	102.5
1623357_at	BHD	0.0104281	1	12	2590.9	2415.4	2747.4	2936.3	3099.8	2726	3223.6	3060.7	2785.5	2730.1	2665.6	2223.3	2120.6	2078.3	2466.5	2317.6	2525.7	2168.6	2115.2	2304.5	2434.2	2260.8
1631154_at	CG13321	0.0383742	1	12	198908	189260	206575	234673	256276	223134	220590	236090	207044	217223	205846	205296	168132	200739	193872	171610	196472	180597	156938	195117	175436	166398
1636612_a_at	pk	0.0295238	1	12	125.5	124.6	131.2	131.9	126.8	139.9	150.4	133.8	125.6	125.6	128	126.6	123.2	121.9	133.3	124.6	125.3	124.8	125.6	121.2	124.7	119.6
1623510_at	CG7970	0.0206734	0.812487	12	93246.9	98717.1	95840.1	110275	109453	104054	111774	111520	102888	94980.9	96110.4	130779	130831	128784	128186	131252	131087	134306	134923	128187	129377	139368
1624012_at	mRpL10	0.0206734	0.11214	12	9920.2	9986.4	11989.2	11762.9	13038.9	11066.1	12135.2	13463.4	12221.2	11719.2	11391.3	11485.2	13310.5	12082.3	12645.7	12601.4	12530.1	11940.9	11558.5	10785.2	11288.8	11754
1641683_at	CG6907	0.0104281	0.583569	12	5253.1	5347.9	5483.3	5444.1	6205.8	5395	6112.2	5688.3	5813.8	5394.3	5374.6	4599.5	4895.6	5139	5443	5400.6	5575.1	5416.6	4305.9	4659.7	4635.1	5385.3
1631314_at	S.CX000363	0.0383742	0.812487	12	85.1	84.1	84.9	85	86.3	85.4	97.1	85.5	85.5	85	84.6	85.1	87.1	84.8	84.4	85	85.2	88.3	85.2	85.6	84.5	85
1633486_at	mRpL3	0.0104281	0.178961	12	5998.2	6292.1	7878.1	7752.4	8643.8	7474.3	7900.7	10616.2	7872.2	7596.6	7255.3	5634.1	6983.8	7638.1	7197.2	5763.8	6567	6277.7	5647.4	5735	5460.9	5812.1
1626509_at	18w	0.00484848	1	12	2539	2345.4	2504.3	2509.3	2637.2	2854.3	2672.3	3015.6	2583.4	2425.7	2420.9	3120.8	2255.5	2550.8	2765.8	2963	2302.8	2494.3	2608.2	2624.3	2352.8	2502.3
1635199_at	rgn	0.00484848	1	12	8705.3	9361.6	11278.8	11306.5	12294.9	10410.5	11669.2	12493	9753.3	9378.4	9681.6	11524	8650.5	11220.1	8365.5	10029.5	8287.6	8447	9159.1	9000.7	9922.4	8808.5
1623540_at	CG31704	0.0383742	1	12	10944.5	12062.7	16812	23325.8	27793.8	16381	20901.2	28389.4	25384.8	17621.2	14866	8677.1	7165	6472.5	7171.7	6335.3	7454.8	9953.4	9391.4	7156.7	8379.2	5123.1
1628679_at	Snm1	0.0383742	1	12	1595.8	1596.4	1773.1	1686.3	1703.2	1686.6	1811.5	1881.8	1936.9	1540.5	1639.3	1665.7	1713.1	1696.7	2015.6	1743.3	1798.1	1715.9	1863.7	1909.1	1837.2	1913.2
1623687_at	CG15199	0.0383742	0.406859	12	17061.4	22549.4	44222.9	30172.5	53745.7	16805.4	73079.5	114246	32916.4	29216.5	27098.9	31300.7	26011.6	30496.2	31439.1	5088.1	51288.2	3761.3	5417.9	15404.5	13195.9	4415.2
1631684_at	CG13014	0.0104281	1	12	4450.3	4449.3	4854.1	5298.8	4907.9	4695.1	5434.2	5973.3	5455.3	4620.7	4514.7	4246	4007.6	3487.7	3809.4	4033.5	3482.7	3891.9	3254.4	3911.2	3305.8	3698.8
1624839_at	h	0.0383742	1	12	138350	142017	151370	160991	162655	158712	161201	155329	156037	142993	155055	145204	141909	141440	160798	131770	147053	151104	143689	149699	154728	142960
1624427_at	CG10646	0.0206734	0.406859	12	1225.8	1158.3	1361.5	1381.1	1404.5	1397.1	1462.4	1384.9	1365.7	1389.3	1331	1274.1	1309	1427.6	1345.2	1418	1432.5	1130.3	1126.6	1276.6	1270.1	1328.7
1639640_at	CG32485	0.0383742	1	12	9253.4	10110.1	11200.3	11540.5	12133.4	10912.2	11223.4	12764.2	10403.8	10788.6	9318.4	16609.9	16186.8	17289.1	19046.4	15419.8	17484.6	17884.9	16095.3	18951.9	17099.8	16456.2
1635621_at	CG13994	0.0104281	0.583569	12	11981	10458.8	12311.9	13903.3	12963.2	12383.1	13283.2	13982.4	12087.6	12013.5	11281.8	9422.9	9824.1	11414.5	10391.3	10017.1	10512.7	9657.3	9244.4	10129.5	9520.8	9749.9
1639621_at	CG10916	0.0383742	1	12	10876.8	10688.4	12165.6	14396.3	14839	12281.7	12750.7	15499.7	12393.3	12460.3	11929.7	9394.8	9151.9	8452.3	8552.3	8722.5	9141.6	10018.8	8734.5	8949.2	8450.6	7846.8
1636291_at	Rae1	0.0383742	1	12	8165.8	7016.2	8749.2	9594.3	9500.1	8873.9	9378.8	9728.2	10109.1	8559.4	8234.7	7756.2	7991.6	7809.2	8510.7	7720	7151.6	8093.2	7693.6	7686.4	7906.8	7286.1
1630845_at	Sod	0.0104281	0.583569	12	180551	188098	192492	188789	192924	192122	198265	193070	188903	191210	189256	213138	215496	202861	200322	220755	214207	226882	228439	207593	213770	231926
1640346_at	CycH	0.0383742	1	12	2709.6	2558.2	2880.5	2957.3	3134.7	2744.7	3442.9	3361.7	3482.3	2816	2750.7	2763.3	2753.9	2703.5	3067.8	2787.2	2682.9	2808.9	2776.6	2579.1	2584.6	2775.6
1626719_a_at	wls	0.00484848	0.812487	12	10982.4	11237.7	11979.8	11873.2	12618.2	12009.5	12392	15188.2	11548.3	11819.5	11699.8	9953.3	10877.2	11809.4	11581	11094.7	10975.1	11873.7	10404.6	11231.8	10344.9	10442.2
1630290_at	mld	0.00484848	0.178961	12	1094.9	1011.7	1186.3	1153.4	1214	1158.3	1348	1317.5	1169.8	1077	1047.1	1225.2	1103.7	1203.8	1162.2	1192.5	1198.6	1329.7	1345.4	1232.1	1247.8	1187.9
1628449_at	Ugt86Dc	0.0206734	1	12	34447.7	44155.3	36156	38344.2	48714.9	38664.6	53015.3	61319.2	48261.8	35465	29516.7	34088.6	33356.3	26019.1	24990.7	28989.5	24571.7	29917.8	32902.4	23503.9	28002.3	29555.8
1633001_at	CG2200	0.0206734	1	12	16824.8	17287.1	20473.2	19911	21026.8	18789.9	20096	20508.4	18116.9	17650.8	17778.8	16567.3	18129.6	19172.7	18484.8	16708.7	18357.4	18649.8	16243.2	18376.9	16267.8	17350.2
1639744_at	CG31758-RA	0.0383742	0.406859	12	248578	252535	270037	275767	285704	260075	284720	279333	283446	274879	258819	240635	229205	223998	211276	222905	240805	242177	242037	223948	240857	229249
1635191_at	Tsp42Ed	0.0206734	1	12	207036	212750	215691	234559	234643	217069	231612	250356	230826	227020	213963	218184	209965	220444	198171	205969	205550	213780	199920	208791	196923	206222
1638224_at	CG32250	0.0206734	0.178961	12	3930.3	4200.2	4744.4	5165.6	5392.5	4553.7	4785.4	5438.2	4336	4229.1	3967.9	4300.9	4701.7	5026.4	5026.4	5004.7	4797.4	4039.4	3892	4587.9	4716.3	4439.5
1641129_at	Gdi	0.0104281	0.583569	12	105566	109884	117836	125996	127903	121767	118949	131144	117944	111320	106131	98625.2	96205.1	103999	98324.1	96850.6	96588.7	109774	108331	102640	100498	99752.2
1639648_at	TfIIEalpha	0.0206734	1	12	5525.5	5469.9	6544	5730.9	6023.9	5902.8	6350.8	6786.4	5986.6	5676.8	5410.6	4463.5	4026.1	5121.6	5122	4219.1	3989.1	4382.7	4328.4	4218.7	4284.2	4255.8
1634620_a_at	stl	0.0206734	0.178961	12	1751.7	2611.3	2899.3	2947.2	2977.4	2833.2	4674.3	3083	4054.3	1818.7	2434.6	5535.5	6023	6490.7	6039.6	7752.9	8052.8	7711	8547.2	7227.3	8067.1	7869.8
1629344_at	CG4730	0.0383742	1	12	289.8	242	281.2	264.7	297.7	311.6	385.6	490.1	292.5	261.9	340.2	265	244.5	312.4	260.3	235.2	242.6	262.4	252	243	280.4	245.3
1626600_at	CG30016	0.0295238	1	12	128.7	122	127.3	127.5	129.5	374	659.4	568.9	127.5	127.5	125.1	128.8	108.7	163.7	127.2	111.9	115.5	299.6	127.5	127.7	116.4	154.1
1637257_at	CG9009 /// DsecCG9009	0.0206734	1	12	8242	8286.8	9014.2	8210.1	10814.5	9277.3	10515.8	13458.8	10465.3	8326.5	8167.2	9610.1	8094.2	8105.4	7330.3	7568.6	7132.9	8351.8	6029.4	9355.1	8402.3	7328
1634194_at	snf	0.0383742	0.812487	12	9580.6	8038.7	10345.2	10963.1	11485	9639.9	10618	11271.8	10587.2	9896.4	9625.4	7953.8	8373.5	9373.2	9101.4	8499.8	8811.6	8966.2	8691.1	8524.6	8336.2	8562.3
1640574_at	hoip /// raps	0.0383742	1	12	21989.5	19241	29194.1	28943.1	29616.7	24741.1	30550.2	30823	35202.7	27300.7	25703.1	27241	28477.1	23784.2	26707	27846.9	21994	25664.5	27451.3	23472.7	21029.5	28666.3
1638179_at	CG12107	0.0206734	0.178961	12	14316.8	14304.1	15502.4	17179.9	15623.8	15351.9	15944	15842.9	14950.4	14773.3	14899.8	14502.9	16633.5	17016.4	16516.8	15803.5	16270.6	16332.2	14483.4	14549.7	14342.2	15719.4
1638127_s_at	Dlic	0.0206734	1	12	26668.9	26950.9	28470.5	27432.9	27526.5	28048.3	29207.4	31460.5	30438.6	26551.9	27361.8	28229.6	27881.9	30512.3	28685	27238.3	24886.7	30679.6	29504.6	32016.5	28024	26339.6
1625538_at	Jon66Ci	0.0206734	1	12	2103.1	2002.1	3786.4	4341.1	6370.3	3800.6	5267.3	5419.8	2233.1	3575.6	2788.9	5200.8	21263.4	12373.6	9952.9	3961.2	8758.3	10618.2	5206.6	12187.2	17552.2	6463.8
1631696_s_at	MAN1	0.0206734	0.812487	13	2311.3	2521.8	2808.7	2682.8	3236.1	2820.9	2994.3	2908.2	3080.4	2707.1	2721.5	3063.4	2771.6	2293.1	2605.2	2690.5	2305.1	2497.1	2592	2410.9	2421.6	2761.4
1629222_at	Ahcy13	0.000759981	0.406859	13	28364	28473.3	29293.9	34326.9	36443.6	35048.8	37871.1	38890.9	35770.4	30544.6	33654.2	31313.6	34447.8	38525.7	35722.5	33670.3	31491.1	30798.8	29755.1	32421.4	31434.9	35840.3
1641675_at	so	0.0155507	1	13	94	92.1	94.3	93.8	94.5	94.2	95.6	96.4	94.6	94	93.7	94.2	95.3	93.7	101	96.5	94	93.8	93.7	94.1	93.9	93.4
1633807_at	l(3)neo38	0.0206734	1	13	2350.7	2426.5	2600	2917	2921.3	2877.9	3418.1	2883.7	3072.5	2563.7	2739.6	2480.8	2156.3	2568.8	2382.6	2565.4	2243.2	2678.5	2320.8	2261.5	2486.5	2511.4
1628839_at	CG17110	0.00484848	1	13	75.3	74.9	75.2	75.4	81.3	86.1	104.1	233.9	75.6	75.3	75.6	75.3	75.8	75.1	75.1	75.2	75.3	75	75.2	75.5	74.9	75.2
1639322_at	etaTry	0.0383742	0.812487	13	43121.7	45088.1	45770.6	48082.5	58099.8	46254.7	49665.1	57063.3	49282	47043.7	46838.5	46263.1	46405.6	44758.9	46011.9	44584.6	49409.5	49666.5	45995.8	50023.8	45559.4	46306.1
1640598_s_at	GM07658	0.0104281	0.812487	13	12203.2	12278.9	12729.2	12866.6	12840.4	13231.9	14390.3	16167.7	13591	12807.3	11984	11238.2	12234.2	12153.9	11127.5	12407.7	12239.2	11422.2	11770.7	11255.3	12018.7	11152
1637730_at	CG17361	0.0206734	1	13	506.4	505.2	514.3	584.5	545.2	542.3	590.7	576.8	575.3	506.6	529	381.1	471.8	506	463.3	506.7	510.1	323.5	497	510.4	505.4	451.1
1639273_s_at	vri	0.00484848	0.0672342	13	18052.5	16929.6	18674.7	20345.3	28473.5	27847.2	44025.7	37501.2	32907.7	15016.6	18850.1	18864.5	17563.4	15547.7	16574	16596.1	16384.7	14973.4	13682.4	18951.9	17473.5	16642.6
1627110_at	StIP	0.0104281	1	14	1115.1	1134.9	1180.6	1181.1	1184.4	1157.5	1300.2	1304.2	1248.9	1182.9	1270.5	1178.5	1167.1	1182	1206.5	1133.3	1184.1	1215.8	1279.6	1171.5	1172.1	1237
1625934_at	p	0.00484848	0.583569	14	1284.9	1360.7	1328.6	1316.4	1419.1	1359	1572.6	1651.8	1507.8	1363.8	1417.2	1183	1158.7	1355.8	1551.3	1296.5	1221.6	1437.2	1508.1	1401.5	1360.3	1402.5
1637280_at	LpR1	0.0206734	1	14	26965.8	27032.5	28002.7	28127	30176.8	31175.1	31976.1	30926.2	41755.7	25335	29349.2	27219.2	26606.5	22597.2	26027.5	29228.5	29321.9	24913.4	26634	26454.4	30588.7	27620.5
1628208_at	CG7603	0.0383742	1	14	27155.2	27736.6	28986.1	31167.9	31944.9	29902.6	32013.3	35368.3	31532.5	33516.5	30340.5	27428.2	31440.9	30219.9	30273.6	29832.6	29764.1	31897.4	29944.3	28150.4	26962.7	29807.8
1637456_at	CG8878	0.0383742	0.178961	14	4529.4	4763.6	4961.8	4582.4	5204.5	4795.9	5343	5426.1	5123.8	5051.6	5343.8	4931.1	4805.2	5296.7	4805.6	4645	5254.8	4788.6	5017.3	4476.1	4756.3	4444.6
1627653_at	l(1)G0469	0.0383742	0.11214	14	6787.3	9210.3	8790.7	9337.4	10588.6	10570.2	10025.4	10822.1	11864	7626.6	9507.1	7707.2	8010.8	5895.5	6192.5	9745.1	6675.3	8610.7	8974.9	9034.7	9553.3	8427
1624246_s_at	CG11334	0.0104281	0.11214	14	9512.8	9169.5	9159.6	9837.3	11121.1	10929.5	12751	11234.4	10749.7	9931.6	11088.7	3429.4	3687.7	5173.9	5657.8	4814	4434.8	4945.1	4302.7	3139.6	3608.2	4310.4
1630233_at	CG5399	0.00484848	1	14	470494	475568	476640	484276	496469	480565	514508	495348	503351	488277	477457	493910	478834	488186	467969	488647	474567	520833	479973	487245	466202	491835
1631468_a_at	tim	0.0104281	1	14	233.1	323.2	227.4	359.7	470.2	695.2	1063.5	1586.7	1090.7	233.3	510.5	120.7	117.4	120.3	118.7	101.3	115.1	119.4	120.6	106.9	99.6	105.3
1633751_at	CG10903	0.0383742	0.406859	14	10190.6	9603	11832.4	10200.8	10757.2	10743.4	11793	11503.2	11529.5	10432.1	10523.3	11566.6	11199.7	12784.2	12461.4	11158.6	10809.2	11479.7	11967.9	10218.7	10284.2	12034.9
1627171_at	l(3)87Df	0.0104281	1	14	10312.4	10440.4	11083.9	11258.4	11478	11184.2	12185.4	12129	11529.5	11740.8	11016.4	9828.7	11072	9419.9	11154.7	10271.2	10384.8	10802.5	9791	9769.5	9336	10304
1633560_at	CG16903	0.0206734	1	14	6422	6462.4	6648	6589.2	7331.1	6672.3	6877.6	7837.6	6977.7	7066.8	6798.9	5675.7	5450.3	6406.8	6549.6	5999.1	5664.7	6158.3	5739.7	6104.1	6372.1	5837.8
1633261_a_at	CG9107	0.0383742	1	14	3997.7	4140.8	4650.5	4509.3	4944.6	4362.4	5180.5	4797.3	5233.5	4687.8	4580.7	4016	4273.2	4524.6	4373.8	4399.8	4273.8	4249.7	4100.3	4426.6	3996.6	4349.3
1626537_at	CG17321	0.00484848	1	14	120.6	119.4	119.6	120.5	124.1	121	126.1	121.8	125.9	120.7	121.2	121.9	130.2	122	126.2	133.6	121.5	128	121.2	122.2	117.5	122.3
1624386_at	CSN1b	0.00484848	0.406859	14	7486.9	6875.5	7458.1	7948.5	8390	7982.9	8277	9359.1	8435.3	7690.7	7581.2	6240	6722.9	7076.8	7799.7	7094.6	6912.8	7211.7	7390.4	7127.7	7203.4	6946.6
1629241_at	Ptpa	0.0206734	1	14	1563.2	1528.9	1669.2	1729	1895.1	1701.9	2091.6	2124.5	1930.7	1951.9	1533.4	1855.5	1644.4	2214.9	2163.4	1849.1	2005.6	2151.8	1904.2	2083.6	1822.6	1901
1635329_at	CG7638	0.0383742	0.812487	14	4740.3	4350.6	4953.3	4903.9	4767.7	4751.6	5255.6	5360	5115.1	5059.5	5046.6	4988	4471.1	4907.1	4906.4	4497.8	4526.5	4751.8	4265.7	4737.3	4568.8	4825.2
1638452_at	per	0.00204906	1	14	349.6	244.2	393.4	327.4	693	730	1444.8	1292.8	1187.6	303.6	490.4	211.9	214.7	244.7	240.2	242.2	241.5	216.9	238.9	247.2	239.8	234.8
1627741_at	CG13086	0.0206734	0.0672342	14	16338.2	17118.1	16539.9	18134.2	18176.4	17142.9	20945.2	20536.9	19965.1	16443.8	19436.6	20430.7	21060.5	20765.7	21690.7	22005.9	22996.7	22212.8	22078.4	22000.6	21984	22870.9
1628529_a_at	CG33932 /// Rpp20	0.0206734	0.178961	14	8810.5	9888.7	9737.5	9223.8	10121.8	9657.7	11151.6	10668.9	10278.4	9892.1	9534.5	8970.7	8785.8	9446.8	9360	9531.1	8851.9	9970.1	10447.2	9437.3	9041.4	9587.8
1627436_s_at	Pdp1	0.000759981	0.583569	14	7163.6	6076.6	7233.8	6963.2	8585.9	9695.1	12136.2	10101.3	10454.2	8232.5	8646.2	5465.7	5685.6	6600.9	6211.4	5757.7	5371.6	4495	5564.3	5556.2	6395.8	4754.7
1631768_at	qkr58E-1	0.0383742	0.27468	14	857.8	854.5	866.2	871.3	913.8	858.2	976.4	1058.5	868.1	874	866.6	788.8	847.3	842.4	842.7	867.2	867.7	841.2	873.8	951.2	952.9	867.4
1640158_at	CG2608	0.0104281	0.27468	14	14814.6	14428.2	15533.5	16591.3	16278	15705.5	16632.6	18418.8	18187.9	15585.4	15827.7	12247.3	13715.1	14419.1	14533.4	14354.1	13992.6	13991.2	12879.5	13382.3	14162.7	13540.1
1629281_at	Gem3	0.0206734	1	14	1045.2	940.6	1047.4	1107.6	1225.7	1001.2	1650.9	1492.1	1503.1	1392.4	1206.1	856.7	916.1	908.1	945.9	847.3	867.7	923.7	959.5	802.5	864.1	867.3
1637018_at	CG5548	0.0104281	1	14	35571	35648.6	35501.7	37624.8	42402	38094.1	39264.3	39441.7	38925.3	37703.8	37316.9	38555.9	38633.5	37136.3	37981.2	39235.8	38771.1	44240.9	38559.8	37472.3	37011.3	41882.5
1634173_at	Trap1	0.0383742	0.178961	14	7711.4	7578.6	8295	8105.8	8450.4	8529.4	9119.1	8454.9	9855.2	8055.1	8535.5	6254.7	7265	7849.4	7251.1	7304.6	6296.3	6991.8	6445.2	5994.8	6223.6	7193.5
1623903_at	CG18473	0.0206734	1	14	23922.7	9957.6	20409	33588.5	18017.4	39687.8	50127.1	48063.9	44411.9	39363.1	30741.7	1303.8	592.6	1403.9	1300.1	791.7	1037.4	1736.4	1335.8	914.9	981.9	1143.7
1625032_s_at	mod(r)	0.0206734	0.812487	14	6162.5	6150.3	6329.6	6441.8	6606.8	6553.5	7364.7	6474.9	6683.7	6614.1	6547.2	6008.7	6027.2	6812.7	6773	6733.1	6332.2	6471.9	6962.7	6566.1	6467.1	6684.6
1628406_s_at	RH61266	0.0383742	0.812487	14	2901.1	2843.4	3695	3640.9	3759.3	3810.4	3980	4187.5	3598.2	3821.8	3724.3	13135.3	13974.3	11685.3	10910.3	11897.2	11283	8719.2	12364.2	14586	14789	10273.6
1623924_at	CG12325	0.0383742	1	15	2222.6	2263.1	2464.5	2569.7	2501.7	2586	2643.5	2953.5	3251.1	2556.4	2879.1	2309.8	2360.2	2211.6	2339.9	2302.9	2383.4	2271	2419.9	2412.9	2225.5	2561.4
1636626_s_at	CG33713 /// CG33714	0.0383742	0.812487	15	33180.3	32721.4	36525.6	38341.7	38949.2	35120.9	39413.5	42974.7	45535.8	41130.6	38528.6	34379.7	36708.9	36359.6	35909.2	35003.4	32717.1	35266.6	32890.3	33959.3	31614.8	35852.4
1631425_at	CG9231	0.0383742	1	15	13873.7	11745.5	13880.7	14110.8	14564.2	13935.3	14653.1	16604.6	16419.8	16127.6	15320.4	25720.3	27694.5	23007.2	27409.7	26012.4	24875.3	25954.5	26701.8	26784.3	25993.7	25451.5
1634188_a_at	tim	0.0104281	0.406859	15	27005.7	29314.1	30888.5	27114.4	58937.1	73705.1	93321.8	77818.3	97967.3	58421.3	79449.9	8338	7688.1	7390	7147.2	8097.8	7097.1	7264.6	8491.7	7631.2	8270.7	9454.4
1626201_at	CG31091	0.0206734	1	16	1331.5	4122.1	1107	1904.8	756.4	2639.1	7238.8	7532	14119.3	3374.2	6015.7	3678.3	2622	3162	2816.3	5189.2	4938.3	2452.6	8912.2	4493.2	7785.9	3286.7
1626444_at	Fib	0.0104281	1	16	15015.5	14246	17087.8	17848.4	18818.2	16919	20283.6	21018.4	23184.8	19319.7	19256.1	16446.3	16860.4	15216.7	16262.2	15330.8	14000.5	14731.6	15538.2	14254.3	13322.4	16740.6
1637165_at	Cchl	0.0383742	0.406859	16	19817.2	17169.9	19511.5	20693.1	23127	19981.6	21399.5	24589.5	26392.4	24225.5	24901.9	17783.1	20665.6	20687.7	21574	21154.8	18917.9	19336.6	19000.8	17823.2	17418.6	20672.1
1627104_at	CG8064	0.0383742	0.812487	16	1875.4	1852.6	2050.4	1759.9	1860.9	2017.2	2140.6	2338.1	2362.4	1968.1	2229.6	1620.1	1925.8	1836	2286.9	1984.8	1435.6	1594	1901.4	1917.4	2073.2	2127.2
1632047_at	CG18271	0.0295238	0.178961	16	188.7	189.6	188.2	188	189	188.5	208.7	243.4	247.5	201.8	188.2	174.7	189.9	184.1	188.2	188.4	188.8	207.6	190.9	162.9	174	117.3
1636508_at	Nca	0.0206734	1	16	8229.7	7928.3	7852.2	7401.6	8259.7	8449.2	8770.8	8071.5	9167.8	8612.2	8246.8	7036.3	6895.6	7983.9	7088.8	7426.6	7095.4	7061	6877.9	7806.1	7753.1	6938.9
1639443_at	CG13631	0.00484848	1	16	5477	4765.3	4624.3	4740.6	4882.8	6134	6212.2	5616.4	7067.6	6173.2	5341.5	5734	5724	5762	5493.5	5904.3	4819.9	5280.4	5475.1	7030.7	5328.5	5308.8
1625248_at	RpS29	0.0295238	1	16	105.1	107.3	102.9	105.5	107.8	107.7	107.7	107.9	114.6	108.8	105.9	107.9	120.9	105.3	104.7	117	109.2	107.4	114.9	108.1	106.5	116.9
1631614_at	CG5190	0.0206734	0.812487	16	1231.1	1191.8	1144.7	1018.1	1325.4	1285.4	1498.3	1256.2	1402.7	1350.2	1275.6	1448.5	1860.5	1668.1	1626.5	1809.8	1836.8	1687.7	1647.6	1678.2	1654.3	1603.9
1631519_at	CG9143	0.0383742	0.27468	16	1931.3	1770	2295.8	2310.1	2003.4	1979.4	2405.8	2416.3	2781	2364.7	2322.5	1912.6	1967.9	1835.1	2284.4	1908.8	1788.4	1875.2	1850.5	1875.5	1943.1	2160.9
1623998_at	CG10565	0.0206734	1	16	16861.5	15599	17570	18214.7	18531.2	17926.9	19584.6	18958.3	21803	18886.4	19643.5	16752.8	17716.7	19708.9	19463.4	19642.5	18042.6	18618.6	18544.7	17912.5	18234.8	18826.4
1627145_at	CG14457	0.0383742	1	16	4260.7	5000.8	4910.2	4771.9	4896.3	4788.4	5571.6	6380.6	5658.7	5018	4916.7	2781.7	2935.2	3188	3450.3	3170.8	2768.5	3022	2804.3	2917.6	3232	3515.6
1641180_a_at	CG33937	0.0383742	0.583569	16	74.2	74.1	74.6	74.4	74.8	74	111.8	85.6	116.8	79	75.1	74.5	75.7	74.2	74.1	74.3	74.5	75.7	75.4	74.6	74.2	74.6
1640244_at	CG33514	0.0383742	1	16	39070	45430.6	39456.8	38079.4	42264.5	44782.5	48515	46726.7	46778.2	43084.8	44564.8	43234.7	44199	41975	45082.1	43614.2	47944.3	42204.4	41386.2	47679.6	46063.3	44211.4
1640301_a_at	Ndae1	0.0104281	1	16	258.7	418.9	312.6	348.7	348.2	419.1	454.7	603.3	697.5	360.9	450	356.7	351.4	331.9	385.6	334	289.6	412	390	323.5	367.9	409.7
1635768_at	CG4670	0.000759981	0.583569	16	31797	27615.8	24752	29142.6	29222.8	30160.8	37926.6	35830.7	38396.5	31850.1	32180.3	43174.7	37893.3	45959.9	42989.1	36962.6	40535	39847.4	40298.9	46134.6	48109.3	41637
1640243_at	CG9267	0.0383742	0.0672342	16	15331.2	14847.4	15663.4	15328.3	15081.9	15486.1	16637.9	18157.4	17690.2	15696.4	15966.9	18190.8	18718.1	18364.8	17536.8	17316.2	17110.1	16079.3	16093.6	16019	16746.3	18849.9
1637589_at	CG15423	0.00484848	1	16	183845	175216	162582	166316	184812	181697	209351	187040	212851	190166	180874	142818	141773	152860	147879	162598	140020	164077	145496	150521	135307	152496
1627986_s_at	PGRP-SC1a /// PGRP-SC1b	0.0206734	0.0672342	16	3882.8	5761.4	3765.3	3314.4	8200.6	6254.2	19445.1	6765.1	9524.4	5279.4	11013.3	44963.9	32574.9	19507.1	25525.1	45358.7	31494.9	50182	96167.5	42575	58227.9	46013.2
1634687_at	CG15019	0.0002405	1	16	29254.4	27304.7	29079.6	27453.1	29907.4	30996.3	35064.1	32258.4	36491.1	31141.8	31709.4	26091	28223.1	28074.9	29787.9	30956.5	26439.4	24936.7	31221.3	27659.3	26460.9	33303
1624981_a_at	CG10576	0.0383742	0.27468	16	14062.5	15706.5	14956.7	15540.9	15936.6	14254	17039.8	17755.1	17269.9	17291.1	16724.9	12212	13277.7	13986.5	14135.6	13481	13377.5	12318.6	12040.1	13029.3	12905.6	13336.9
1637130_at	CG30159	0.0383742	0.0672342	16	14163.9	14679.1	14088.5	14417.4	15313.7	15552.9	17286.1	15289.5	16173.9	14599.1	15901	18744.8	19332.5	17290.6	18368.6	18036	19698.9	17032.3	17287	16290.7	16824.1	17014.9
1628279_s_at	CG11076	0.0383742	1	16	29565.1	28926.2	32487.4	27720.9	30585.5	29455.1	31537.9	34123.6	35055.2	32507.4	32962.7	29104.8	28857.5	30575.3	29737.9	29966.4	26944.7	29853.8	29812.4	28264.9	26299.4	32374.3
1637815_s_at	Cka	0.000759981	1	16	11884.6	12860.9	11515.9	12362	13061.2	12754.2	16043	15668.5	15839	13359.2	14294.2	11572.4	11932.7	12256.4	12457.6	11757.3	12046.5	12412.9	12639	11889.8	11413.8	12862.1
1624300_s_at	nmo	0.0383742	1	17	968.3	1094.7	1038.7	1089.9	1082.5	1080.1	1223.2	1176.4	1286.7	1110.1	1229.2	1134.1	1095.2	1242.4	1094.8	1108.4	1091.7	1089.8	1106.2	1103.9	1170.3	1095.1
1639585_a_at	ND42	0.0206734	0.583569	17	96002.8	100308	95352	95768.5	106378	96599.5	98981.8	106656	109208	107645	104884	85027.5	91458.6	99139.8	92780.9	89224.4	88020.7	93455.6	87834.3	84970.5	85091.8	92711.2
1638903_at	CG5724	0.0383742	0.178961	17	57758.4	51065.9	43601.9	43143	43989.9	43798.4	65455.1	67370.4	66573	50496.5	51257.9	59722	72177.7	50268.5	47550.2	47435.3	59823.6	43829.6	49615.5	51401.3	57095.6	51301
1632377_at	CG8399	0.00484848	0.812487	18	864.5	621.6	515.2	641.3	669.7	734.1	1030.9	724.2	1379.1	1061.8	1267.7	1148.1	989.3	1385.1	1118.2	1519.1	941.5	1520.3	1539.6	1052.6	1285.7	1274.7
1637024_at	VhaPPA1-1	0.00484848	1	18	271996	275469	255165	260141	266989	268205	274447	283225	281674	288628	281868	244881	251205	268849	252279	258501	251051	259533	252833	246778	253515	252665
1630433_at	skap	0.00484848	1	18	31591.7	32118.5	30325.3	31034.8	31507.8	30378.1	32199.8	40439	36859.4	37507.1	35384.9	30394.7	30108.1	33511.7	30538	29399.1	29765.5	31303.9	29800	31361.2	28832.1	29779
1634623_a_at	Cyp6a14	0.0002405	0.583569	18	13718.7	13899	11846.6	12636	11428.2	13232.7	14142.1	14120	14553.1	14224.7	14187.3	12107.5	12258.7	11785.6	12359.8	10997.6	12610.2	12016.4	10393.5	11904.7	10263.4	10622.4
1635421_at	Syx16	0.0383742	1	18	5924.4	6015.6	5483.4	5857.5	5938.6	5496.5	6390.4	6113.3	6407.7	6823.7	5893.4	4840.6	5103.8	4944.8	5299	4601.7	4830.8	4894.9	5346.9	4569	4832.6	5131.5
1625297_at	CG8128 /// DmirCG8128	0.00204906	1	18	38910	45830.4	37820.7	38650.7	40938.8	37865.4	44682.5	49345.9	51508	46148.7	49834.6	38837.4	42674.1	39313.9	39155.8	41850.6	40127.8	40585.4	41109.1	38148.7	39014.2	44610.9
1634428_at	CG5924	0.0383742	1	18	1724.2	1673	1761.9	1635	1621.1	1663.3	2731	1969.8	2888.4	1814.5	2022.6	1741.6	1546.7	1604.1	2031.6	1675.9	1521.1	1632	1870.2	1541.7	1666.7	1695
1634444_at	CG12736	0.0383742	1	18	7115	7718.3	7265.4	7164.8	7238.5	6630.6	8222.3	7683.2	8482.6	8311	8007.4	6027.7	6120.3	7212.3	6898	6364.9	5949.8	7280.3	6191.6	6281	6343.1	7059.8
1633353_s_at	CAP	0.0206734	0.812487	18	54163.2	50239	47112	43847.5	47871.4	52984.3	51694	51919.5	57469	52434.7	57187.8	43202.6	44558.1	34515.1	43180.6	41471.8	36450.7	41414.2	41731.5	42469.4	42423.9	40482.5
1633387_at	bves	0.0383742	1	18	1210.7	979.7	693.9	638.5	936	912.4	831.8	1202.8	1216.4	1155.5	1360	117.4	117.7	113.7	114.7	115.5	116.3	115.9	116.6	118.2	114.7	112.9
1639242_a_at	CG6455	0.0206734	1	18	30035.9	34211.6	32128.4	32753.1	33561.1	32413.7	33909.9	34521.8	35139.3	36682.1	34936.5	28460.5	33287.5	33047	32355	31046.1	30416.4	32078.6	29166.5	29282.4	32644.8	29744.3
1637487_at	Dcp-1	0.0383742	1	18	8976.7	10650.9	8108	9627.9	11432.8	9563.5	10804.2	10781.2	13569.9	10841.2	13286.6	7864	8115.7	8411.9	8983.4	8322.6	7999.8	8362	7026.4	7386.9	9340.8	8086.3
1639544_at	CG8010	0.0104281	1	18	7564.1	7646.6	7727.4	7437.1	7484.3	6614.7	8580.3	7807.8	9233.6	9063.2	7877.3	6580.6	7308.2	7285.5	7875.8	7371.8	6792.7	6963.4	6779.3	6993	6523.3	7484.8
1631834_at	CG31098	0.0206734	0.583569	18	24045.1	25761.7	24925	23410.6	24004	24229.8	28735.8	29073.1	29354.1	30775.3	27773.4	21067.9	23718.8	24202.3	23420	24224.9	23584.2	22525.1	24109.1	21846.3	23463.5	22526.8
1638324_s_at	CG6921-RB	0.0104281	1	18	1620.9	1294.4	1105.1	1238.5	1233.7	1312.8	1452.3	1803.9	1999.4	1892.3	1444.9	1051.9	1108.1	1027.7	1033.6	1228.2	1012.2	1145	1088.9	1102.8	1141.7	1132.6
1626785_at	Nap1	0.0206734	1	18	84976.1	82937.3	75322.8	73941.8	75090.6	80150.2	84536.4	77955.2	87140.7	85180	83572	64155.3	65677.7	62151.2	63728	67160.5	57473.8	61640.4	63648.3	61588.5	58730	72158.8
1635352_s_at	Vha44	0.0104281	0.812487	18	91358.3	96713.3	85809.4	88167.7	81700.5	91444.2	94732	96105.7	98433.6	96643.2	97976	78868.6	83552.6	88102	82005.7	87660.2	79245.6	90262.1	88532.5	81496	83722.6	84654.5
1634257_at	CG5162	0.0104281	1	18	1096.7	643.2	788.6	931.8	906.3	822.6	1202.3	1193.5	1557.7	1484.1	1462.2	1034	1121.6	1068.3	1575.4	1055.1	866.7	1225.5	1267.6	1231.4	1122.6	1933.5
1623358_at	CG30381	0.00484848	1	18	582.8	593.6	557.2	515	563.1	652	762	628.2	827.2	633.3	795.9	437.2	417.5	432.5	438.2	497.7	478.5	536.6	412.1	382.5	486.4	534.2
1633225_at	CG32278	0.0104281	1	18	8803.3	8260.9	8012.9	7760.3	8483.1	8995.4	9052	8920.3	9137.9	9590.7	9726.5	10469.3	10221.2	10293.7	10840.3	10937.8	10210.5	10181.8	10488.4	10360	9989.7	10983.4
1631320_at	Pp2C1	0.0104281	0.583569	18	1142.7	1328.8	1100.1	987.3	1038.5	1114.3	1302.5	1211.9	1494.5	1170.7	1466.1	1019.3	1138.2	1051.3	986	1079.1	929.3	1291.8	1151.8	1070.9	1052.5	1117.5
1630438_at	CG32409	0.0104281	1	18	3120	2896.1	2792.4	2959	3090.7	3108.8	3069.5	3150.4	3972.6	3560.4	3546.3	3054.2	2973.5	3310.4	3642.5	3347.9	2755.5	2875	2823.7	2974.8	2954.4	3455.2
1638431_at	CG2911	0.0206734	1	18	1748.8	1545.7	1371.4	1514.5	1603.1	1691.8	1582.4	1725.8	1956.5	1809.1	1734.3	1427.8	1345	1583.4	1456.5	1433.8	1258.4	1591	1318.3	1533.8	1410.7	1396.9
1624030_at	rnh1	0.00204906	1	18	2851.7	2794.5	2512.7	2603.2	2811.4	2725.2	2801.8	2960.3	3419.9	2978.5	3720.6	5324.7	5423.4	5069.4	5636.3	5445	5244	5786.3	5199.8	5509.2	5445.2	6974.4
1640080_at	CG9253	0.0383742	1	18	16933.1	17756.1	18207.8	16648.3	16416.2	15975.4	18743.5	19362.8	20324.6	18334	20210.3	14586.5	14705.2	15446.9	15684.8	15687.9	13408.5	15785.8	14457.5	15772	14833.3	15740.7
1632021_at	Cyp6a20	0.0383742	0.27468	19	34142.2	34486.7	29786.6	27567.4	23821.6	33440.8	36412.5	29401.5	42648.5	34967.4	42884.5	36472.6	35355.8	30071	31186.4	34787.7	30478.7	36814.4	39787.4	34797.1	32741.7	38059.6
1634528_at	CG8412	0.0383742	1	19	7313.6	6543.4	6967.9	6476.5	6320.7	7034	7014.3	7411.2	7494.6	7679.5	8595.2	5817.9	5960.6	5999.9	5626.4	5791.5	6225.4	5567.4	5812.5	5336	6082.8	5667.6
1626138_s_at	Eip63E	0.0383742	1	19	19447	20088.6	19121.4	18999.8	16966.6	18818.8	19681.8	20691.5	20995.8	20297.1	19937	18019	17949.4	18318.8	16262	16257.9	17610.6	17208.7	17964.4	16354.8	17825.3	18021
1626990_s_at	Mipp1	0.0383742	1	19	49174.6	49788.1	32739.6	34547	37430.4	36647.9	44989.9	35411	51997.3	49613.8	67093.2	54494.1	59430.4	53886.1	46709.4	65516.6	52049	55143.9	56189.1	49657.1	52720.2	70052
1625814_at	CG8230	0.00204906	0.812487	20	13411.3	13311.6	13120.5	13103.9	12171.7	12149.5	12814	13524.7	14202.5	14210.2	14723.3	12209.9	12586.4	14184.7	13350.5	13317.5	13302.4	10993.3	11711.1	12758.6	13504.4	12855.7
1634815_at	CG31104	0.000759981	1	20	129640	129498	105986	83715.6	81080	98777.8	125020	94893.9	130407	136834	137914	95282.6	114226	111322	85556.7	121235	111494	84531	136716	106637	127445	114800
1634100_at	CG13865	0.00204906	1	20	10408.7	10676.1	10268.7	10411.5	10357.8	10237.7	10594.7	10547	11067.5	11672.2	12037.2	9091.1	9663.9	9587.4	9700.5	10363.8	9658.7	9853.1	10180.7	8845.5	9955.5	10246.8
1632117_s_at	Vha16	0.00204906	0.27468	20	188225	202447	183284	189610	181292	184516	198866	200073	205111	209662	207573	194021	180518	165691	170425	199938	165893	219772	198108	186569	197057	212010
1641148_a_at	AcCoAS	0.0104281	0.583569	20	41385	51078.2	36128	39176.1	35749.7	37820.1	41229.3	40406.9	48246.9	47474.1	46679.8	60811.5	58019	66280	64556.5	56241.2	55745.8	61535.6	58165.2	60386.5	64710.8	64228.7
1630531_at	RhoGAP93B	0.0383742	1	20	1455.7	1255.4	1499.9	1403.8	1242.8	1088.8	1406.8	1417.8	1680.1	1507.4	1755.7	1429.2	1531.9	1563.3	1571.2	1470.6	1416.2	1358.5	1680.2	1449.9	1550.4	1440.3
1625634_at	Dbp45A	0.0383742	0.583569	20	5696.8	5314.3	4816.6	5631.1	5616.2	5069.8	5693.1	5289.2	6027.6	5839.2	6035.3	4408.9	5024.5	5032.4	5117.4	5361	4734.3	4450.2	4415.3	4463.8	4922.1	4790.3
1623475_s_at	Rm62	0.0383742	0.812487	20	159810	177244	150793	143524	142625	146934	149218	155299	172728	155545	161074	140277	137264	160669	152773	140705	136149	135721	138301	138159	141432	144868
1640355_at	CG5246	0.0206734	1	20	9856.5	9247.7	6743.1	8043.4	6114.9	6125.9	9156	6393	10867.7	7914.2	17595.2	20061.4	15263.8	7839.1	10400	10947.9	7333.3	10942.8	11413	8993.3	9259.8	16730.9
1633166_at	CG12942	0.0383742	1	20	1075.2	1189.4	999.8	1000.5	971.1	970.1	1035.1	1069.3	1069.4	1011.1	1164.1	989.7	999.4	949.5	999.7	1000.6	930.5	977.7	909.6	1000.8	999.8	956.1
1635525_at	CG9672	0.0206734	0.11214	20	156563	156072	141204	146064	128916	151855	186427	152543	163576	172208	172948	224609	239498	244000	210239	238984	232545	263397	240960	255882	244360	286178
1631106_s_at	Aats-ile	0.0206734	0.27468	20	33794.6	37154.7	37370.2	32068.8	30730.7	33574	35074.7	34880.3	43568	44161.8	44813.5	31508.6	32515.4	31806.6	31838.3	31591.7	29853.6	29554.8	30278.8	28966.3	29440.1	32617.8
1634084_at	CG4213	0.0383742	1	20	564.9	475.1	423.4	473	381.4	471	473.5	474.1	538.5	476	473.7	493.2	521.3	499	476	477	474.3	474.7	500.8	574.8	481.6	474
1634509_s_at	fwd	0.0383742	0.812487	20	7465.2	9449.9	6934.7	6062.5	6617.5	7238.9	7083.4	7614	7881.2	8125.6	8157.7	8268	6381.6	7907.4	8052.5	8277.8	7188.3	8069.6	7629.8	8193.9	9128.9	8305.6
1626368_at	lace	0.0206734	0.812487	20	65400.8	69946.3	66250.9	67291.2	56731.8	59920.6	67862.3	63701.4	91127.2	83993.8	89740.5	68636.2	55690.4	52533.8	56300.6	54040.4	51498.3	59090.6	56782.5	59959.1	56258.5	55844.4
1624939_at	Cyp6a21	0.0206734	0.27468	20	38164.2	30235.3	25248.7	24873.4	22554.4	29452.8	27546.7	21583.6	38473.1	41154.3	49146.9	35900.9	31399.2	24651.2	28207.1	30756.1	26976.2	26098.8	32644.9	29367.2	35621.4	36713.1
1640729_s_at	nrv3	0.0104281	1	20	61706.8	62120	43519	36863.1	33073.2	52655.4	45817.9	35172.9	63735.2	66454.5	80290.3	9373.3	8547.2	11108.3	7608.1	7983.5	9093.2	7727.6	6410.8	13772.6	7974.4	9109.5
1634003_at	CG32685	0.0104281	0.11214	20	4311.9	4565.5	4465.7	4327.5	4036.5	4213.3	4545	4423.7	4894.9	5082.1	4606.9	4263	4172.3	4040.4	3835.4	4350.8	3706	4444.1	4570.2	4375.5	4382.5	4060.2
1626768_at	CG7044	0.0104281	0.812487	20	10217.3	8929.9	8889.7	9300.2	8484.7	8458.2	9339.2	7876.8	10864.7	11028.7	11316.8	6191.3	6376.3	4836.4	6149.5	5995.2	5648.7	5133.7	5521.8	5136.8	5542.1	5036.1
1637387_s_at	Sap47	0.0383742	0.11214	20	1513.9	2134.8	1535	1464.9	1368.7	1373.8	1525.1	1543.1	1727.8	1874.2	1717.1	1382.4	1222.4	1254.6	1354.8	1426.8	1239.1	1704.1	1742.2	1409.9	1540.1	1532.4
1624719_at	CG10777 /// DmirCG10777	0.0104281	0.812487	20	6423.9	5840.7	5914	5644.4	5476.5	5446.5	5800.6	6285.9	6424.8	6065.6	7232	5300	6097	6269.9	5538.2	5941	5484	3809.5	5106.4	5854.2	6252.5	5249.8
1638819_at	CG31712	0.0383742	0.27468	20	7589.5	7634.1	7567.1	7559.7	7363.3	6903.1	8311.9	7529.4	8374.4	7671.7	8302.1	7580.4	7276.2	7434.3	7332.4	7943.7	7512.2	7768.3	8070.2	7653.5	8248.8	7655.5
1636423_at	CG8012	0.00484848	0.0672342	20	22183.3	21296.9	15850.2	19866.2	15348.1	15480.4	22564.7	19102.8	21370.5	23769.1	25484.7	14357.4	14964.9	14563.6	13403.7	15138.9	12704.4	15613.8	15080.6	15606.2	15663.9	17834.4
1639292_at	Frq1	0.00484848	0.0896873	20	405	370	362.3	372.4	362.4	361.2	379.4	362.6	383.5	429.9	551.7	343.6	298.5	354.9	250.9	250.8	283.1	324.5	362.5	416.6	345	362.5
1635594_at	CG5255	0.00763829	0.0672342	20	201.4	130.3	115.3	93.1	94.8	93.1	191.6	116	287.1	147	556.5	93.2	94.3	92.7	92.8	92.8	92.8	92.7	92.7	87.5	93	93.4
1638554_at	CG4115	0.0383742	1	20	898.5	518.7	525.5	580.6	519.5	479.2	526	631.1	633	1070.2	845.1	486.5	342	471.5	446.4	481	364.6	438.4	454.1	473.4	470.9	493.6
1638008_s_at	CG2003	0.0383742	0.178961	20	1544.6	1338.2	1314.9	1112.6	1101.2	1313.4	1411.2	1130.7	1456.2	1408.8	1789.8	1754.1	1619.7	1407.7	1449.1	1649	1181.1	1515.2	1447.7	1486.4	1742.1	1956.2
1640082_at	MYPT-75D	0.0206734	1	21	45717.5	50231.2	43043	39812.4	37839.5	39892.9	43636.8	38379.8	46111.2	46259	47171	37296.5	38813.2	30579.7	35631.6	38684.1	35958.3	35478.5	37595.1	34487.6	35502.9	35918.4
1632670_at	ssp2	0.0383742	1	21	2134	2496.1	2128.4	2135.4	1968.5	2084.2	1947.6	2182	2422.8	2467.2	2497.9	1686.5	1538.9	1730.2	1618.1	1476.2	1531.1	1618.9	1652.8	1682.5	1690.1	1562.4
1623743_at	CG3191	0.0383742	1	21	3778.7	3931.4	3110.6	3166.3	2726.2	3070.6	3687.4	3012.4	3856.4	3659.2	4099.6	3664.4	3949.4	3695.6	2947.6	3395	3177	3876.7	2719	3015.5	3447.5	4277.7
1636217_at	CG30503 /// kappaB-Ras	0.0383742	0.583569	21	501.2	681.9	390.7	367.1	426.9	365.4	388.7	436.4	437.2	569.7	580.9	348.9	373.9	290.8	390.2	366.2	319.8	300	334.3	301.9	312.9	341.8
1630763_at	CG6845	0.0383742	1	21	6613.5	6944.2	5690.3	5609	4721.7	5493.3	6589	5524.1	6656.9	5842.3	6756.2	6806.7	6763.1	7667.5	7206.2	6847.6	6822.6	6772.7	7083.9	6793.6	7366	7120.3
1638775_at	Mdr50	0.0104281	1	21	29695.9	31053.4	24082.6	21378.9	15503.8	22027	23031	15946.4	39415.3	32146.5	48152.7	38964.3	34742	27443.1	28885.6	33499.4	25488.4	32383.4	39539.2	29904.9	30800.2	35257.9
1635512_at	CG11893	0.0104281	1	21	112383	105785	82046.2	83351.9	61912.5	90168.5	96231.3	79019.8	112018	125233	126372	82590.9	115170	80134.9	59977.3	81974.1	80623.8	57018	97281.7	76283.4	78380.9	75330.8
1630603_at	CG31352	0.0383742	1	22	17507.3	18725	17146.2	17091	17786	16011.1	15876.9	16611.2	17476.4	18970.6	18495.7	16176.2	16040.5	17504.5	16805.8	16662.5	15663.5	15622.3	16687.7	16894.1	18736	16687.6
1637506_at	CG32758	0.0206734	0.406859	22	7666.8	8182	8809.4	8815.6	7095.1	7047.3	7565.9	7843.6	9038.4	9997.7	9202.9	7491.8	7456.9	6942.7	7911.8	6820.6	7407.7	6349.7	6712.4	7367.9	7743.8	6104
1638378_at	CG13116	0.000759981	0.406859	22	234.2	208.1	194.5	204.7	170.9	191.6	191.8	163.2	207.5	274.1	208.5	236.4	302	291.9	201.9	199.8	199.5	221	201.3	208.7	195.3	348.9
1633665_at	lic	0.00484848	1	22	8276.2	7894.6	7437.5	8694.4	7194.9	7037.1	6298.6	7255	7797.9	10420.3	9109.9	7132	7360	9080	7563.3	8209.2	7895.9	6690	7177.3	7883.3	9022.5	7157.4
1631597_at	foxo	0.00484848	0.406859	22	14909.2	16256.4	12637.9	12461.7	11205.8	14265.5	12337.7	9289.8	14515.9	18383	16953.1	13050	13039.6	12289.8	13711.1	15228.1	14347.8	12642.3	14964	16087.5	18694.7	14785.4
1632559_at	rod	0.0383742	1	22	179.9	190.3	203.2	142.3	133	129.4	167	134.7	184.7	188.3	199.5	130.4	141.3	97	121.8	94	130.7	112.9	100	132.6	101.1	111.5
1624101_at	Cyp6a23	0.000759981	0.27468	22	343158	323244	304371	299246	292532	267391	269379	274375	335941	370275	363976	243040	276552	232904	241620	222931	254839	203884	226205	215701	225721	197930
1641310_at	ko	0.0206734	1	22	500.2	517.3	521.7	495.2	396.2	419	497.5	424.3	419.8	523.2	538.2	1116.1	912.1	686.2	1107.1	1128.5	891.3	665.1	1082.5	995.5	1132.5	861.8
1627179_s_at	CG32758	0.0295238	1	22	632.4	726.4	630.8	697.5	676.9	571.2	583.8	630.8	736.1	818.6	805.9	622.3	614	634.4	577.7	602	578.1	643.6	653.3	592	683.2	467.4
1629613_at	omd	0.00484848	1	22	593.3	591.5	483.6	539.5	418	357.1	524.7	474.8	487	567.4	603.7	455.1	457.5	484.9	552.9	465.4	380.9	480.6	430.8	371.2	468.8	461
1625243_a_at	E(bx)	0.0383742	1	22	4357.7	4605.9	4514.5	3963.6	3757.2	3920.1	3948.8	4268.3	4063.9	4134.8	5111	4068.3	3728.2	4056.9	4492.3	4084	4127.6	3974.5	3912.8	4126.3	4837.9	4281.3
1641191_s_at	Ugt36Bc	0.0383742	1	22	73280	71035.2	65710	59938.4	58595.1	66767.5	51760.5	45278.2	80404.2	95376.2	95180.1	37489.6	33763.2	28106.3	26420.2	41595.5	27119.2	33269.9	34264.3	29113.4	33564.4	39660.2
1628801_at	kto	0.00484848	0.27468	22	1804.8	1741	1739.8	1796.9	1673.8	1715	1621.7	1716.7	1725.2	2131.6	1942.3	1600.1	1738.1	1759.3	1989	1722.9	1749.2	1670.3	1757.9	1650.1	1717	1725.2
1640133_at	CG1792	0.00344877	1	22	883.3	926.8	782.9	885.4	765.7	669.4	770.4	733.6	864.8	885.4	1053.4	739.7	589.2	862.3	1102.6	1008.1	897.6	783.8	1009.8	783.5	1010.1	981.6
1635703_s_at	l(3)82Fd	0.0104281	1	22	40794.3	42470.6	41851.6	40007.8	39808.6	37757.2	39384.1	35990.1	41700.8	46126.3	43241.5	35575.5	36791.2	31294.2	35739.4	36987.9	38899.5	29967.7	36234.4	37346	41962.5	35777.9
1637513_at	CG11275	0.0104281	1	22	831.1	974	701	689.4	655.4	792.8	684	620.2	870.7	1240	989.2	692.2	594.3	659.6	630.1	639.6	643	686.6	690.4	677.9	652.5	855.9
1639495_at	Cyp9b1	0.0104281	0.812487	22	24541.6	26948.8	21206.1	20355.6	14211.4	19230.7	20630.3	13369.9	24908.4	25979.9	26534.8	25796.7	26462.2	22807.7	22802.4	24773.1	21691.4	24049.5	27037.1	22273.5	26129.3	26705.6
1636579_s_at	mdy	0.00204906	0.812487	22	1114.1	1226.2	966.2	1015.6	755.5	998.8	923.3	949.7	1084.5	1172.4	1281.5	1646.8	1390.7	1142.7	1354.8	990.3	1078.6	1136.4	1587.5	1302.2	1160.5	1229.4
1635938_s_at	Ork1	0.00204906	1	22	4620.4	5147.4	4435.7	4540.9	2636.5	3313.6	3538.9	2523.1	4007.8	5173.5	6019.3	6206.2	5094.8	5755.6	5199	6637.6	5057.5	5861.3	6615	5534.5	7576.1	5665.1
1624885_at	CG32645	9.62e-06	1	22	2345	2412	2049	2059.6	1530.2	1500.7	1891.2	1878.3	2136.5	3609.7	3403.6	1242.9	1278.5	1351.5	1198.1	1400.4	888.6	1261.9	1026.4	991.8	1173.6	1413.7
1639710_at	CR_tc_GM04921	0.0104281	1	22	664.5	670.4	661	647.7	588.5	598.4	633.1	368.8	663.5	680.9	660.3	665.4	667.9	941	660.6	698.4	1065.6	661.9	665.1	665.3	864.3	667
1633086_s_at	CG1213	0.0206734	1	22	176900	206852	194387	205830	171915	175640	176674	159904	185400	237151	213011	139932	144964	179861	159856	159792	164575	158813	168532	164702	173794	180668
1635355_a_at	Xbp1	0.0383742	1	22	73249.2	76191	65592	71639.8	70989.9	70461.5	67608.6	65557.1	75682.5	80377.5	80184.2	62504.5	62271.3	60280	66020.6	61877.2	64804.8	58668.3	65743.7	61773.9	66302.9	63390.5
1624692_at	CG6830	0.00484848	0.583569	22	212672	224056	201112	219954	177248	193748	182403	181692	202394	251956	223533	207203	209508	225522	200018	177598	221149	162003	174897	184506	210340	172100
1627670_at	CG18788	0.0206734	1	22	100.7	98.8	80	100	73.7	73.9	90.9	72.8	74.5	102.9	240.8	73.1	73.5	72.9	72.4	73.1	73.1	72.2	73.3	72.9	72.7	73
1629201_at	CG5550	0.00204906	1	22	49828.7	39584.1	41631.2	43090.2	38642.4	32966.6	36635.2	38964.2	48850.6	51965.6	51201.7	145163	134907	89652.1	114631	98366.6	92486.2	114048	95251.8	124024	94665.7	107608
1623518_s_at	CG6782 /// CG6783	0.00484848	1	22	80381.8	80715	73318.3	76687.2	76586.4	73043.9	72230.4	68551.5	79732	83686.1	87689.5	80426.1	84295.9	86517.7	76635	85112.8	84779.8	72462.8	76235.8	68279.9	81524.8	92461.5
1638508_at	CG14934	0.00484848	0.178961	22	2615.6	3317.5	573.7	2546.4	541.5	201.7	1532.9	542.1	1589.8	1735.3	3569.3	8925.9	1996.7	6298	4692.8	11655.3	9792.2	6729.5	12480.8	7423.6	5158.6	6221.9
1633473_s_at	Ald	0.00204906	1	22	20815.9	20548.5	20003.8	19647.4	17309.7	16160.9	16769.5	16318.4	18894.5	23661.6	20940.1	14267.7	16412.3	17381.9	18592.8	16294.5	16960.5	14948.3	17157.6	14122.3	17705.5	16638.6
1635008_at	Cyp9b2	0.00204906	0.583569	22	159251	174098	146117	147262	128844	137128	143876	124789	177513	201022	203853	177667	190326	221318	164726	160619	190414	144642	171136	173762	192363	173822
