# Supplementary material for: The Circadian Clock Gates the Intestinal Stem Cell Regenerative State
Source: Cell Rep. Author manuscript; Available in PMC 2014 Apr 25. (PMC3982394; doi:10.1016/j.celrep.2013.03.016)
Supplement: Supplementary Table 2 [file NIHMS569196-supplement-Supplementary_Table_2.xls]

## Sheet: Sheet1
Table S2. Rhythmically Expressed Intestinal Transcripts that Are Also Significantly Downregulated in the cyc0 Mutant, Related to Figure 4
Probe set	Gene Symbol	p-value (control)	LAG	TTEST	fold change (relative to mutant)
1623903_at	CG18473	0.0206734	14	1.39e-07	-29.3683
1640242_s_at	AF222049	0.000759981	10	3.52e-16	-21.2004
1633387_at	bves	0.0383742	18	5.03e-11	-8.45298
1634188_a_at	tim	0.0104281	15	3.89e-06	-7.66602
1640729_s_at	nrv3	0.0104281	20	7.7e-09	-6.16054
1633738_at	Gr64f	0.0206734	2	5.65e-08	-5.07305
1636979_at	CG7912	0.0383742	5	7.16e-09	-4.63903
1631468_a_at	tim	0.0104281	14	0.00129684	-4.00511
1624787_s_at	CG16959	0.0383742	7	5.32e-08	-3.2129
1630635_s_at	CG7720	0.0104281	6	1.29e-05	-3.1667
1623329_at	CG14500	0.0383742	0	4.81e-15	-2.897
1634205_at	CG15254 /// DsecCG15254	0.0206734	0	1.65e-05	-2.87424
1624246_s_at	CG11334	0.0104281	14	1.85e-12	-2.4939
1623540_at	CG31704	0.0383742	12	3.48e-06	-2.45705
1631336_at	HDC03539	0.0104281	2	3.2e-07	-2.36899
1641627_at	CG9396	0.0206734	0	2.27e-09	-2.33808
1627842_at	CG14898	0.0104281	12	2.35e-11	-2.17952
1628514_at	Ipk2	0.00484848	0	2.57e-07	-2.05925
1623296_at	CG32625	0.0383742	6	0.00249856	-2.0565
1638452_at	per	0.00204906	14	0.00302099	-2.04504
1624618_at	chrw	0.00484848	6	4.66e-10	-2.02331
