# Supplementary material for: The Circadian Clock Gates the Intestinal Stem Cell Regenerative State
Source: Cell Rep. Author manuscript; Available in PMC 2014 Apr 25. (PMC3982394; doi:10.1016/j.celrep.2013.03.016)
Supplement: Supplementary Table 3 [file NIHMS569196-supplement-Supplementary_Table_3.xlsx]

## Sheet: Sheet1
			Table S3. Arrhythmic Transcripts that Are Significantly Downregulated in the cyc0 Mutant, Related to Figure 4
Probe set	Gene Symbol	p-value (control)	LAG	TTEST	fold change (relative to mutant)
1636409_at	CG11034	0.406859	0	3.81e-14	-501.48
1635601_at	CG42335	1	13	2.45e-18	-469.144
1629476_at	CG7542	0.406859	15	1.55e-14	-381.796
1635270_at	CG14499-RA	0.583569	11	1.32e-11	-211.779
1640146_at	CG33116	0.406859	6	4.42e-16	-174.889
1634633_s_at	Transposon.54	0.812487	5	1.26e-12	-133.92
1639323_at	TotC	1	13	0.000234282	-80.0785
1628226_at	CG8539 /// DsimCG8539	1	15	2.18e-16	-53.9927
1634794_at	CG10924	0.0672342	8	3.16e-15	-49.5787
1634124_at	CG30428	1	17	8.41e-19	-39.3731
1632918_at	CG18746	0.812487	3	6.1e-19	-39.24
1623903_at	CG18473	0.0206734	14	1.39e-07	-29.3683
1628234_at	burs	1	17	3.35e-17	-29.0581
1623312_s_at	CG11836	0.0672342	12	5.92e-13	-21.2129
1640242_s_at	AF222049	0.000759981	10	3.52e-16	-21.2004
1635306_at	CG4650	0.583569	1	4.89e-12	-18.2488
1630700_at	S.C3L001530	0.812487	10	1.22e-07	-16.4478
1633471_at	Prx2540-2	0.27468	17	5.64e-12	-15.6287
1630934_at	X51967	1	7	1.08e-12	-15.0024
1632232_at	HDC11307	1	7	1.32e-13	-14.5387
1624100_at	CG1529	1	9	3.58e-17	-13.134
1629280_at	CG12344	1	5	3.13e-11	-11.5455
1640566_at	Cyp4p2	1	13	8.95e-16	-10.3085
1639338_at	CG11912 /// DsimCG11912	1	13	3.94e-20	-10.205
1632656_at	CG12112	1	11	1.15e-17	-9.78975
1631475_at	AttD	1	9	0.0321086	-9.23239
1630258_at	GstD2	0.27468	17	0.00313587	-9.11691
1639660_s_at	CG10550	0.812487	18	4.13e-15	-9.0173
1635200_at	CG11261	1	9	1.72e-16	-8.96291
1624897_at	Kmn1	1	15	2.5e-18	-8.65413
1623521_at	CG11909	1	17	5.14e-18	-8.5754
1633387_at	bves	0.0383742	18	5.03e-11	-8.45298
1627927_at	CG8443	1	13	2.17e-18	-8.37797
1627771_at	CG13075	1	17	2.48e-09	-8.10553
1635044_at	Hsp26	1	13	0.0026049	-7.80323
1634188_a_at	tim	0.0104281	15	3.89e-06	-7.66602
1630938_a_at	CG14879	0.583569	22	1.83e-18	-7.65722
1625791_s_at	Transposon.68	1	9	1.72e-06	-7.51182
1635549_at	TotA	1	9	0.000889963	-7.3248
1633401_s_at	Cyp12d1-d /// Cyp12d1-p	1	15	5.35e-09	-7.15069
1623522_at	CG11668	0.583569	20	5.61e-09	-7.10251
1624558_at	dro3	0.27468	15	5.31e-05	-6.85184
1641245_a_at	CG40115	0.27468	8	1.77e-13	-6.68605
1635862_at	CG33120	0.812487	10	3.67e-14	-6.63149
1624543_s_at	AF364549	1	11	9.74e-13	-6.43032
1639667_at	Stencil:3L:14327156:14335346:GENSCAN	0.406859	4	3.33e-09	-6.3504
1633880_s_at	CG8533-RB	0.583569	3	1.38e-14	-6.27723
1627236_s_at	HDC03384	1	11	2.42e-07	-6.22019
1630600_at	Fst /// Scm	1	13	1.06e-07	-6.21993
1640729_s_at	nrv3	0.0104281	20	7.7e-09	-6.16054
1634245_at	CG34229	1	17	4.77e-17	-6.08596
1628315_at	CG17264	1	9	3.26e-06	-5.90255
1625997_s_at	GH03753	0.11214	19	1.81e-18	-5.72131
1623328_at	CG7252	1	15	1.56e-09	-5.52451
1626933_s_at	CG2469	1	9	2.93e-21	-5.44551
1625487_at	CG6839	1	15	0.010179	-5.42889
1625780_a_at	CG9812	0.812487	18	1.32e-09	-5.34121
1623635_at	TotM	0.406859	15	0.0163877	-5.31016
1626821_s_at	Hsp70Ba /// Hsp70Bb /// Hsp70Bbb /// Hsp70Bc	1	9	0.0327845	-5.27434
1629688_at	Oseg4	1	11	1.13e-10	-5.24662
1629910_at	CG11570	0.27468	21	4.1e-08	-5.09153
1624578_at	spheroide	0.11214	0	4.3e-16	-5.09004
1633738_at	Gr64f	0.0206734	2	5.65e-08	-5.07305
1632215_at	CG6296	1	7	6.52e-09	-5.02564
1625925_at	His2A:CG31618 /// His2A:CG33808 /// His2A:CG33814 /// His2A:CG33817 /// His2A:CG33820 /// His2A:CG33823 /// His2A:CG33826 /// His2A:CG33829 /// His2A:CG33832 /// His2A:CG33835 /// His2A:CG33838 /// His2A:CG33841 /// His2A:CG33844 /// His2A:CG33847 /// His	0.0672342	8	5.44e-07	-4.94193
1638393_at	HDC12224	1	11	1.69e-12	-4.87657
1626461_at	Hsp60B /// Ncc69	1	13	2.7e-17	-4.84894
1639571_s_at	Hsp70Aa /// Hsp70Ab	1	7	0.0616261	-4.83424
1639972_at	Dhfr	0.812487	15	5.41e-20	-4.75291
1636979_at	CG7912	0.0383742	5	7.16e-09	-4.63903
1625341_at	FucTC	0.0672342	18	2.59e-10	-4.57296
1641055_at	Hsp23	1	17	0.000171529	-4.54832
1629061_s_at	Hsp22 /// Hsp67Bb	1	15	1.67e-06	-4.45215
1624663_a_at	vis	1	11	1.47e-09	-4.45
1630948_s_at	Transposon.64	0.178961	11	2.95e-16	-4.37754
1635375_at	CG5630	1	17	0.00746211	-4.16083
1631468_a_at	tim	0.0104281	14	0.00129684	-4.00511
1624069_at	CG7296	1	11	3.26e-13	-3.9282
1626536_at	CG6776	0.27468	12	7.54e-16	-3.92695
1637190_at	CG9149	0.583569	4	1.29e-13	-3.919
1630452_at	HDC20239	1	7	0.000250629	-3.87134
1637576_s_at	CG8839	1	11	6.53e-17	-3.85712
1625578_at	CG33097	1	17	3.81e-08	-3.83155
1629517_at	CG5118	0.27468	10	3.53e-07	-3.75296
1635666_at	His2B:CG17949 /// His2B:CG33910	0.0672342	10	6.85e-10	-3.67974
1626013_at	CG11192	0.812487	19	1.8e-07	-3.64386
1623281_s_at	His2B:CG17949 /// His2B:CG33868 /// His2B:CG33870 /// His2B:CG33872 /// His2B:CG33874 /// His2B:CG33876 /// His2B:CG33878 /// His2B:CG33880 /// His2B:CG33882 /// His2B:CG33884 /// His2B:CG33886 /// His2B:CG33888 /// His2B:CG33890 /// His2B:CG33892 /// His	0.178961	11	1.18e-07	-3.59188
1626581_s_at	CG1607	1	15	3.51e-09	-3.59047
1632720_at	LysX	0.812487	12	2.73e-05	-3.51558
1629955_at	CG13309	1	15	0.161466	-3.49137
1633214_at	CG4835	0.11214	11	2.39e-05	-3.44167
1624402_at	CG17906	1	7	8.35e-08	-3.43642
1640765_at	cyc	1	13	3.43e-18	-3.43499
1638872_at	Hsp68	1	9	0.0128793	-3.3575
1632841_x_at	Hsp70Bc	1	9	0.0754621	-3.28967
1635715_at	His4:CG31611 /// His4:CG33869 /// His4:CG33871 /// His4:CG33873 /// His4:CG33875 /// His4:CG33877 /// His4:CG33879 /// His4:CG33881 /// His4:CG33883 /// His4:CG33885 /// His4:CG33887 /// His4:CG33889 /// His4:CG33891 /// His4:CG33893 /// His4:CG33895 ///	1	5	7.38e-08	-3.28787
1633002_at	CG2196	0.27468	14	0.201429	-3.2783
1626455_s_at	CG34005	0.583569	4	1.43e-12	-3.27129
1634142_at	CG6403	0.27468	18	8.16e-06	-3.21776
1624787_s_at	CG16959	0.0383742	7	5.32e-08	-3.2129
1630635_s_at	CG7720	0.0104281	6	1.29e-05	-3.1667
1641365_s_at	SD27140	1	9	8.66e-16	-3.14361
1639457_at	CG32284	0.178961	16	8.05e-08	-3.13891
1633800_s_at	CG10089	0.583569	20	3.63e-11	-3.05041
1623364_at	CG4250	1	11	1.02e-05	-3.00252
1641552_at	Cyp4g1	1	13	0.823969	-3.00209
1629740_at	His1:CG31617 /// His1:CG33801 /// His1:CG33804 /// His1:CG33807 /// His1:CG33810 /// His1:CG33813 /// His1:CG33816 /// His1:CG33819 /// His1:CG33822 /// His1:CG33825 /// His1:CG33828 /// His1:CG33831 /// His1:CG33834 /// His1:CG33837 /// His1:CG33840 ///	1	15	9.77e-06	-2.9956
1625307_at	sut2	1	15	9.75e-06	-2.99117
1637326_at	CG15773	0.812487	12	7.39e-11	-2.96881
1640045_at	Npc2c	1	11	0.115189	-2.94187
1638799_at	CG30082-RA	0.583569	12	0.00135509	-2.92332
1625687_at	kon	1	5	6.44e-09	-2.92072
1623329_at	CG14500	0.0383742	0	4.81e-15	-2.897
1623241_s_at	CG30104	1	15	1.14e-13	-2.88152
1635422_s_at	CG9147	1	17	1.57e-13	-2.87493
1634205_at	CG15254 /// DsecCG15254	0.0206734	0	1.65e-05	-2.87424
1635462_at	rho	1	7	9.14e-08	-2.87269
1638654_at	CG14645 /// RpL36A	1	15	0.950641	-2.84948
1632345_at	CG8353	0.583569	10	1.16e-06	-2.84249
1629271_at	CG10444	0.583569	10	9.08e-11	-2.82953
1633573_a_at	att-ORFA /// att-ORFB	1	13	9.99e-09	-2.81225
1629549_s_at	rl	1	13	2.01e-15	-2.7936
1635764_at	CG14696 /// DvarCG14696	0.583569	11	0.000232912	-2.76943
1636632_at	CG9784	1	17	8.95e-13	-2.76406
1626893_at	Gasp	0.0672342	16	1.15e-12	-2.74978
1626056_a_at	eco	1	15	1.06e-15	-2.74814
1628117_at	Hsp27	1	11	0.0940217	-2.73597
1634469_at	CG40244	1	11	4.52e-07	-2.72562
1632678_at	S2P	1	13	8.5e-21	-2.71572
1629398_at	CG10383	0.812487	1	0.0111471	-2.69951
1634786_at	lectin-28C /// ninaE	0.406859	1	2.52e-09	-2.66785
1640429_a_at	CG6145	1	11	2.11e-09	-2.65638
1639575_at	CG18446	1	17	0.000325933	-2.63038
1625688_at	CG6293	0.812487	6	2.09e-08	-2.59793
1630496_a_at	spel1	1	11	1.28e-12	-2.56393
1623018_at	CG12780 /// DsimCG12780	0.178961	18	4.63e-11	-2.54527
1632317_at	CG3036	0.583569	0	3.16e-05	-2.53418
1623885_at	alpha-Est1	1	13	4.01e-11	-2.51262
1637620_s_at	CG9186	0.583569	2	5.53e-20	-2.50588
1640143_at	CG10463	1	11	4.65e-10	-2.49668
1624246_s_at	CG11334	0.0104281	14	1.85e-12	-2.4939
1623770_at	CG1673 /// DpaiCG1673 /// DsimCG1673	0.11214	0	0.0250903	-2.48858
1641251_at	MED4	0.406859	19	1.15e-07	-2.48096
1632207_a_at	p130CAS	0.11214	0	8.39e-14	-2.45795
1623540_at	CG31704	0.0383742	12	3.48e-06	-2.45705
1633998_s_at	AF365402	0.27468	2	1.79e-08	-2.45263
1640295_a_at	RhoGAP71E	0.178961	4	1.09e-09	-2.44385
1630335_s_at	CG7084	0.0672342	18	6.3e-07	-2.43315
1633145_at	PGRP-LF	0.812487	8	3.53e-07	-2.42385
1632262_at	CG6833	0.178961	12	2.67e-08	-2.42071
1635736_at	CG5157	1	9	0.000590275	-2.40656
1636888_a_at	Aph-4	1	11	0.0920305	-2.40485
1635886_s_at	AY180916	1	5	4.23e-16	-2.40291
1631336_at	HDC03539	0.0104281	2	3.2e-07	-2.36899
AFFX-Dros-ACTIN_M_r_at	---	1	9	0.000634934	-2.36713
1629023_s_at	CG40191	1	13	1.64e-15	-2.33816
1641627_at	CG9396	0.0206734	0	2.27e-09	-2.33808
1629359_at	YL-1	1	13	3.41e-13	-2.32437
1637051_at	RhoGAP71E	1	5	9.46e-08	-2.32309
1637125_at	CG2004	1	9	3.54e-10	-2.31478
1633563_at	CG1637	1	11	1.62e-07	-2.31243
1635835_at	CG30374	0.956585	0	1.41e-06	-2.29309
1633378_at	Lectin-galC1	0.178961	10	0.00260928	-2.29233
1635110_at	Cyp6a13	0.583569	17	4.79e-10	-2.28714
1630147_at	Hex-C	0.812487	17	9.29e-06	-2.27964
1626313_at	crl	0.812487	0	2.06e-20	-2.26812
1640374_at	CG31823	1	7	3.05e-10	-2.2464
1624721_at	vimar	1	9	3.01e-13	-2.24223
1629695_at	CG4686 /// DpseGA18356	0.11214	14	4.07e-16	-2.2379
1627408_at	CG32107	1	9	5.56e-06	-2.23488
1633532_at	CG5767	0.406859	18	1.49e-11	-2.23053
1641235_at	CG14102	1	5	6.33e-10	-2.23051
1638447_s_at	CG11141	1	9	3.48e-08	-2.22025
1626286_at	CG11788	1	9	7.58e-09	-2.21563
1631016_at	CG32822-RA	1	13	3.49e-06	-2.21207
1628548_at	Apc	0.812487	7	1.69e-13	-2.21102
1640214_at	CG31216	1	17	8.79e-07	-2.21036
1640103_s_at	CG17224	0.812487	12	4.75e-07	-2.20743
1633701_at	CG16985	0.812487	8	2.69e-09	-2.2053
1629671_at	CG14193	1	11	1.97e-10	-2.20175
1623706_at	CG9498	1	15	8.05e-08	-2.20086
1638863_at	CT33154	0.27468	19	9.97e-07	-2.19272
1627842_at	CG14898	0.0104281	12	2.35e-11	-2.17952
1640207_at	CG3635	1	15	1.09e-09	-2.17473
1633876_at	CG7110	1	13	1.45e-08	-2.16117
1634631_at	CG3105	0.406859	12	0.0077225	-2.13905
1626659_at	CG4980	1	15	5.49e-12	-2.13824
1622901_at	CG9993	0.0672342	13	0.000753215	-2.13051
1637228_at	CG10663	1	9	2.87e-06	-2.13047
1628688_at	CG12054	1	15	9.85e-14	-2.11719
1639975_at	CG16790	0.406859	22	4.37e-09	-2.11667
1626324_at	Cyp309a1	1	15	1.2e-08	-2.11576
1629771_at	Cyp12a5	1	9	1.3e-06	-2.1053
1637253_s_at	CT34146	1	11	3.57e-07	-2.10498
1628259_at	RE44040	0.178961	6	0.000590484	-2.10129
1634705_at	CG10341	1	13	3.17e-16	-2.1002
1629382_at	fal	1	9	1.17e-06	-2.09622
1625162_at	CG4611	0.812487	17	2.78e-10	-2.09522
1634021_a_at	Psi	1	9	4.85e-15	-2.09254
1629479_a_at	fok	0.27468	14	1.02e-15	-2.09043
AFFX-Dros-ACTIN_5_at	---	1	9	0.00136882	-2.07838
1636193_at	CG13893	1	7	7.2e-09	-2.07027
1633135_s_at	CG18854	0.27468	11	1.78e-14	-2.06577
1632070_at	Ugt58Fa	0.406859	11	4.57e-06	-2.06554
1628514_at	Ipk2	0.00484848	0	2.57e-07	-2.05925
1623296_at	CG32625	0.0383742	6	0.00249856	-2.0565
1625290_at	yeti	1	11	7.39e-22	-2.05447
1637059_s_at	DnaJ-1	1	9	4.27e-07	-2.05305
1639746_at	bip1	1	5	1.4e-08	-2.04567
1638452_at	per	0.00204906	14	0.00302099	-2.04504
1634554_at	GstD8	1	7	0.0200947	-2.04437
1641481_at	Ugt86Dd	0.583569	17	0.000539276	-2.03972
1633362_at	CG17565	1	15	5.54e-14	-2.03129
1640380_a_at	MED14	1	7	1.25e-11	-2.03112
1630212_at	CG2065	1	11	1.89e-08	-2.02814
1624618_at	chrw	0.00484848	6	4.66e-10	-2.02331
1626546_s_at	Tsp74F	1	15	0.00162822	-2.02326
1627265_at	CG9139	1	11	2.18e-07	-2.02311
1640260_at	Axs	1	15	8.72e-06	-2.02283
1636585_a_at	hig	1	11	0.000246164	-2.02165
1636311_at	Gpdh	0.178961	0	2.31e-12	-2.02042
1623376_s_at	Nmda1	0.812487	14	2.07e-12	-2.02031
1636566_at	CG32368	0.812487	12	4.99e-05	-2.01835
1629590_at	Gr64c	0.812487	0	1.91e-05	-2.01587
1623724_at	CG15027	0.406859	15	3.59e-14	-2.00932
1632498_at	CG15629	1	7	3.56e-10	-2.00654
